# Supplementary material for: 4,4′-Bis[(E)-(2,3-diiodo­prop-2-en-1-yl)­oxy]biphen­yl
Source: Acta Crystallogr Sect E Struct Rep Online. 2011 Feb 5;67(Pt 3):o568. doi: 10.1107/S1600536811003874 (PMC3052146; doi:10.1107/S1600536811003874)
Supplement: Supplementary file 1 [file e-67-0o568-sup1.cif]

##############################################################################
###                                                                        ###
###        Electronic paper (Acta Crystallographica Section E)             ###
###                                                                        ###
##############################################################################
#                                                                            #
# This CIF contains the data in a paper accepted for publication in Acta     #
# Crystallographica Section E. It conforms to the requirements of Notes      #
# for Authors for Section E, and has been peer reviewed under the auspices   #
# of the IUCr Commission on Journals.                                        #
#                                                                            #
# Full details of the Crystallographic Information File format               #
# are given in the paper "The Crystallographic Information File (CIF):       #
# a New Standard Archive File for Crystallography" by S. R. Hall, F. H.      #
# Allen and I. D. Brown [Acta Cryst. (1991), A47, 655-685].                  #
#                                                                            #
# The current version of the core CIF dictionary is obtainable from          #
# ftp://ftp.iucr.org/pub/cif_core.dic. The current version number is 2.4.    #
#                                                                            #
# Software is freely available for graphical display of the structure(s) in  #
# this CIF.  For information consult the CIF home page http://www.iucr.org/  #
# cif/home.html                                                              #
#                                                                            #
# This file may be used for bona fide research purposes within the           #
# scientific community so long as proper attribution is given to the journal # 
# article from which it was obtained.                                        #
#                                                                            #
##############################################################################
                                             
data_global
_audit_creation_method     SHELXL-97
_journal_date_recd_electronic     2011-01-29
_journal_date_accepted     2011-01-30
_journal_name_full     'Acta Crystallographica, Section E'
_journal_year     2011
_journal_volume     67
_journal_issue      3
_journal_page_first     o568
_journal_page_last     o568
_journal_paper_category     QO
_journal_coeditor_code     JH2264
_publ_contact_author
;
     Dr. Seik Weng Ng
     Department of Chemistry
     University of Malaya
     50603 Kuala Lumpur
     Malaysia
;
_publ_contact_author_email     seikweng@um.edu.my
_publ_contact_author_fax     '03 7967 4193'
_publ_contact_author_phone     '03 7967 6778'
_publ_section_title
;
4,4'-Bis[(<i>E</i>)-(2,3-diiodoprop-2-en-1-yl)oxy]biphenyl
;
loop_
    _publ_author_name
    _publ_author_address
    'Shah, Kiramat'
;
     H.E.J. Research Institute of Chemistry
     International Center for Chemical and Biological Sciences
     University of Karachi
     Karachi 7527
     Pakistan
;
    'Raza Shah, M.'
;
     H.E.J. Research Institute of Chemistry
     International Center for Chemical and Biological Sciences
     University of Karachi
     Karachi 7527
     Pakistan
;
    'Ng, Seik Weng'
;
     Department of Chemistry
     University of Malaya
     50603 Kuala Lumpur
     Malaysia
;
data_I
_audit_creation_method     SHELXL-97
_chemical_name_systematic
;
4,4'-Bis[(<i>E</i>)-(2,3-diiodoprop-2-en-1-yl)oxy]biphenyl
;
_chemical_name_common     ?
_chemical_formula_moiety     'C18 H14 I4 O2'
_chemical_formula_sum     'C18 H14 I4 O2'
_chemical_formula_iupac     'C18 H14 I4 O2'
_chemical_formula_weight     769.89
_chemical_melting_point     ?
_symmetry_cell_setting     triclinic
_symmetry_space_group_name_H-M     'P -1'
_symmetry_space_group_name_Hall     '-P 1'
loop_
    _symmetry_equiv_pos_as_xyz
    'x, y, z'
    '-x, -y, -z'
_cell_length_a     10.0470(4)
_cell_length_b     10.2267(4)
_cell_length_c     11.3581(4)
_cell_angle_alpha     105.760(4)
_cell_angle_beta     101.433(3)
_cell_angle_gamma     108.211(4)
_cell_volume     1014.45(7)
_cell_formula_units_Z     2
_cell_measurement_reflns_used     5987
_cell_measurement_theta_min     2.3888
_cell_measurement_theta_max     29.1718
_cell_measurement_temperature     100(2)
_exptl_crystal_description     Prism
_exptl_crystal_colour     Colorless
_exptl_crystal_size_max     0.20
_exptl_crystal_size_mid     0.10
_exptl_crystal_size_min     0.05
_exptl_crystal_density_diffrn     2.520
_exptl_crystal_density_meas     ?
_exptl_crystal_density_method     'not measured'
_exptl_crystal_F_000     700
_exptl_absorpt_coefficient_mu     6.151
_exptl_absorpt_correction_type     multi-scan
_exptl_absorpt_process_details     '(CrysAlis PRO; Agilent, 2010)'
_exptl_absorpt_correction_T_min     0.46737
_exptl_absorpt_correction_T_max     1.00000
_diffrn_ambient_temperature     100(2)
_diffrn_radiation_type     MoK\a
_diffrn_radiation_wavelength     0.71073
_diffrn_radiation_source     'SuperNova (Mo) X-ray Source'
_diffrn_radiation_monochromator     Mirror
_diffrn_measurement_device_type
                  'Agilent SuperNova Dual diffractometer with an Atlas detector'
_diffrn_measurement_method     \w
_diffrn_detector_area_resol_mean     10.4041
_diffrn_reflns_number     8121
_diffrn_reflns_av_R_equivalents     0.0258
_diffrn_reflns_av_sigmaI/netI     0.0366
_diffrn_reflns_theta_min     2.39
_diffrn_reflns_theta_max     27.49
_diffrn_reflns_theta_full     27.49
_diffrn_measured_fraction_theta_max     0.965
_diffrn_measured_fraction_theta_full     0.965
_diffrn_reflns_limit_h_min     -12
_diffrn_reflns_limit_h_max     9
_diffrn_reflns_limit_k_min     -13
_diffrn_reflns_limit_k_max     13
_diffrn_reflns_limit_l_min     -9
_diffrn_reflns_limit_l_max     14
_diffrn_standards_number     0
_diffrn_standards_interval_count     0
_diffrn_standards_interval_time     0
_diffrn_standards_decay_%     0
_reflns_number_total     4502
_reflns_number_gt     4118
_reflns_threshold_expression     I>2\s(I)
_refine_ls_structure_factor_coef     Fsqd
_refine_ls_matrix_type     full
_refine_ls_R_factor_all     0.0353
_refine_ls_R_factor_gt     0.0303
_refine_ls_wR_factor_gt     0.0761
_refine_ls_wR_factor_ref     0.0788
_refine_ls_goodness_of_fit_ref     1.038
_refine_ls_restrained_S_all     1.038
_refine_ls_number_reflns     4502
_refine_ls_number_parameters     217
_refine_ls_number_restraints     0
_refine_ls_hydrogen_treatment     constr
_refine_ls_weighting_scheme     calc
_refine_ls_weighting_details
         'calc w=1/[\s^2^(Fo^2^)+(0.0391P)^2^+2.8781P] where P=(Fo^2^+2Fc^2^)/3'
_atom_sites_solution_hydrogens     geom
_atom_sites_solution_primary     direct
_atom_sites_solution_secondary     difmap
_refine_ls_shift/su_max     0.001
_refine_ls_shift/su_mean     0.001
_refine_diff_density_max     3.379
_refine_diff_density_min     -1.691
_refine_ls_extinction_method     none
_refine_ls_extinction_coef     ?
loop_
    _atom_type_symbol
    _atom_type_description
    _atom_type_scat_dispersion_real
    _atom_type_scat_dispersion_imag
    _atom_type_scat_source
    'C' 'C' 0.0033 0.0016
                         'International Tables Vol C Tables 4.2.6.8 and 6.1.1.4'
    'H' 'H' 0.0000 0.0000
                         'International Tables Vol C Tables 4.2.6.8 and 6.1.1.4'
    'O' 'O' 0.0106 0.0060
                         'International Tables Vol C Tables 4.2.6.8 and 6.1.1.4'
    'I' 'I' -0.4742 1.8119
                         'International Tables Vol C Tables 4.2.6.8 and 6.1.1.4'
_computing_data_collection     'CrysAlis PRO (Agilent, 2010)'
_computing_cell_refinement     'CrysAlis PRO (Agilent, 2010)'
_computing_data_reduction     'CrysAlis PRO (Agilent, 2010)'
_computing_structure_solution     'SHELXS97 (Sheldrick, 2008)'
_computing_structure_refinement     'SHELXL97 (Sheldrick, 2008)'
_computing_molecular_graphics     'X-SEED (Barbour, 2001)'
_computing_publication_material     'publCIF (Westrip, 2010)'
loop_
    _atom_site_type_symbol
    _atom_site_label
    _atom_site_fract_x
    _atom_site_fract_y
    _atom_site_fract_z
    _atom_site_U_iso_or_equiv
    _atom_site_adp_type
    _atom_site_calc_flag
    _atom_site_refinement_flags
    _atom_site_occupancy
    _atom_site_disorder_assembly
    _atom_site_disorder_group
    I I1 0.52321(3) 0.89339(3) 0.77411(3) 0.02006(8) Uani d . 1 . .
    I I2 0.05784(3) 0.47289(3) 0.70014(3) 0.02903(10) Uani d . 1 . .
    I I3 0.69630(3) -0.38925(3) 0.56256(3) 0.02370(9) Uani d . 1 . .
    I I4 1.15769(3) -0.03766(3) 0.91544(3) 0.02524(9) Uani d . 1 . .
    O O1 0.5470(4) 0.7096(3) 0.9645(3) 0.0202(6) Uani d . 1 . .
    O O2 0.8521(4) -0.0703(3) 0.5344(3) 0.0200(6) Uani d . 1 . .
    C C1 0.2354(5) 0.6460(5) 0.6979(5) 0.0207(9) Uani d . 1 . .
    H H1 0.2259 0.6735 0.6242 0.025 Uiso calc R 1 . .
    C C2 0.3610(5) 0.7193(5) 0.7945(4) 0.0181(9) Uani d . 1 . .
    C C3 0.3993(5) 0.7013(5) 0.9214(4) 0.0194(9) Uani d . 1 . .
    H H3A 0.3862 0.7788 0.9867 0.023 Uiso calc R 1 . .
    H H3B 0.3297 0.6046 0.9150 0.023 Uiso calc R 1 . .
    C C4 0.5783(5) 0.5922(5) 0.9042(4) 0.0177(9) Uani d . 1 . .
    C C5 0.7224(5) 0.6043(5) 0.9543(4) 0.0182(9) Uani d . 1 . .
    H H5 0.7893 0.6881 1.0270 0.022 Uiso calc R 1 . .
    C C6 0.7679(5) 0.4940(5) 0.8981(4) 0.0184(9) Uani d . 1 . .
    H H6 0.8666 0.5044 0.9316 0.022 Uiso calc R 1 . .
    C C7 0.6700(5) 0.3677(5) 0.7927(4) 0.0167(8) Uani d . 1 . .
    C C8 0.5257(5) 0.3563(5) 0.7479(4) 0.0193(9) Uani d . 1 . .
    H H8 0.4568 0.2704 0.6782 0.023 Uiso calc R 1 . .
    C C9 0.4797(5) 0.4667(5) 0.8023(4) 0.0194(9) Uani d . 1 . .
    H H9 0.3806 0.4559 0.7696 0.023 Uiso calc R 1 . .
    C C10 0.7198(5) 0.2529(5) 0.7296(4) 0.0160(8) Uani d . 1 . .
    C C11 0.6679(5) 0.1820(5) 0.5947(4) 0.0189(9) Uani d . 1 . .
    H H11 0.5995 0.2077 0.5448 0.023 Uiso calc R 1 . .
    C C12 0.7143(5) 0.0756(5) 0.5334(4) 0.0191(9) Uani d . 1 . .
    H H12 0.6784 0.0294 0.4424 0.023 Uiso calc R 1 . .
    C C13 0.8144(5) 0.0367(4) 0.6066(4) 0.0163(8) Uani d . 1 . .
    C C14 0.8670(5) 0.1041(5) 0.7393(4) 0.0181(9) Uani d . 1 . .
    H H14 0.9346 0.0775 0.7891 0.022 Uiso calc R 1 . .
    C C15 0.8192(5) 0.2116(5) 0.7992(4) 0.0172(8) Uani d . 1 . .
    H H15 0.8558 0.2579 0.8902 0.021 Uiso calc R 1 . .
    C C16 0.9582(5) -0.1128(5) 0.6013(4) 0.0192(9) Uani d . 1 . .
    H H16A 1.0423 -0.0230 0.6631 0.023 Uiso calc R 1 . .
    H H16B 0.9961 -0.1666 0.5386 0.023 Uiso calc R 1 . .
    C C17 0.8964(5) -0.2085(5) 0.6726(4) 0.0172(8) Uani d . 1 . .
    C C18 0.9551(5) -0.1992(5) 0.7908(4) 0.0201(9) Uani d . 1 . .
    H H18 0.9018 -0.2705 0.8211 0.024 Uiso calc R 1 . .
loop_
    _atom_site_aniso_label
    _atom_site_aniso_U_11
    _atom_site_aniso_U_22
    _atom_site_aniso_U_33
    _atom_site_aniso_U_12
    _atom_site_aniso_U_13
    _atom_site_aniso_U_23
    I1 0.01788(15) 0.02009(15) 0.01828(15) 0.00200(11) 0.00372(11) 0.00864(12)
    I2 0.01896(17) 0.01891(16) 0.0441(2) 0.00325(12) 0.01327(14) 0.00592(14)
    I3 0.01724(16) 0.02002(16) 0.02533(16) 0.00179(12) 0.00369(12) 0.00383(13)
    I4 0.02077(16) 0.02426(17) 0.02344(16) 0.01197(13) -0.00226(12) 0.00046(13)
    O1 0.0246(17) 0.0183(15) 0.0189(15) 0.0112(13) 0.0053(13) 0.0061(13)
    O2 0.0263(17) 0.0199(16) 0.0201(15) 0.0149(13) 0.0081(13) 0.0091(13)
    C1 0.014(2) 0.014(2) 0.031(2) 0.0025(17) 0.0072(18) 0.0052(19)
    C2 0.016(2) 0.014(2) 0.025(2) 0.0055(16) 0.0100(18) 0.0060(18)
    C3 0.025(2) 0.019(2) 0.020(2) 0.0116(18) 0.0126(18) 0.0093(18)
    C4 0.024(2) 0.016(2) 0.019(2) 0.0100(17) 0.0108(18) 0.0092(17)
    C5 0.022(2) 0.014(2) 0.018(2) 0.0051(17) 0.0054(17) 0.0076(17)
    C6 0.016(2) 0.020(2) 0.020(2) 0.0060(17) 0.0037(17) 0.0105(18)
    C7 0.020(2) 0.016(2) 0.018(2) 0.0073(17) 0.0059(17) 0.0100(17)
    C8 0.019(2) 0.018(2) 0.021(2) 0.0078(18) 0.0058(17) 0.0058(18)
    C9 0.018(2) 0.021(2) 0.022(2) 0.0095(18) 0.0062(18) 0.0090(19)
    C10 0.016(2) 0.014(2) 0.018(2) 0.0027(16) 0.0060(16) 0.0086(17)
    C11 0.017(2) 0.020(2) 0.021(2) 0.0087(18) 0.0041(17) 0.0096(18)
    C12 0.021(2) 0.019(2) 0.017(2) 0.0074(18) 0.0055(17) 0.0070(18)
    C13 0.017(2) 0.0123(19) 0.022(2) 0.0045(16) 0.0078(17) 0.0088(17)
    C14 0.019(2) 0.016(2) 0.021(2) 0.0067(17) 0.0061(17) 0.0113(18)
    C15 0.016(2) 0.014(2) 0.018(2) 0.0037(16) 0.0021(16) 0.0054(17)
    C16 0.020(2) 0.019(2) 0.025(2) 0.0107(18) 0.0099(18) 0.0131(19)
    C17 0.014(2) 0.014(2) 0.021(2) 0.0053(16) 0.0051(17) 0.0041(17)
    C18 0.019(2) 0.017(2) 0.023(2) 0.0063(17) 0.0042(18) 0.0077(18)
loop_
    _geom_bond_atom_site_label_1
    _geom_bond_atom_site_label_2
    _geom_bond_site_symmetry_2
    _geom_bond_distance
    _geom_bond_publ_flag
    I1 C2 . 2.107(4) ?
    I2 C1 . 2.094(4) ?
    I3 C17 . 2.109(4) ?
    I4 C18 . 2.089(5) ?
    O1 C4 . 1.372(5) ?
    O1 C3 . 1.435(6) ?
    O2 C13 . 1.381(5) ?
    O2 C16 . 1.432(5) ?
    C1 C2 . 1.331(7) ?
    C1 H1 . 0.9500 ?
    C2 C3 . 1.493(6) ?
    C3 H3A . 0.9900 ?
    C3 H3B . 0.9900 ?
    C4 C9 . 1.383(6) ?
    C4 C5 . 1.399(6) ?
    C5 C6 . 1.392(6) ?
    C5 H5 . 0.9500 ?
    C6 C7 . 1.403(6) ?
    C6 H6 . 0.9500 ?
    C7 C8 . 1.395(6) ?
    C7 C10 . 1.482(6) ?
    C8 C9 . 1.389(6) ?
    C8 H8 . 0.9500 ?
    C9 H9 . 0.9500 ?
    C10 C15 . 1.390(6) ?
    C10 C11 . 1.410(6) ?
    C11 C12 . 1.386(6) ?
    C11 H11 . 0.9500 ?
    C12 C13 . 1.400(6) ?
    C12 H12 . 0.9500 ?
    C13 C14 . 1.386(6) ?
    C14 C15 . 1.398(6) ?
    C14 H14 . 0.9500 ?
    C15 H15 . 0.9500 ?
    C16 C17 . 1.500(6) ?
    C16 H16A . 0.9900 ?
    C16 H16B . 0.9900 ?
    C17 C18 . 1.319(6) ?
    C18 H18 . 0.9500 ?
loop_
    _geom_angle_atom_site_label_1
    _geom_angle_atom_site_label_2
    _geom_angle_atom_site_label_3
    _geom_angle_site_symmetry_1
    _geom_angle_site_symmetry_3
    _geom_angle
    _geom_angle_publ_flag
    C4 O1 C3 . . 118.0(3) ?
    C13 O2 C16 . . 117.6(3) ?
    C2 C1 I2 . . 123.3(4) ?
    C2 C1 H1 . . 118.3 ?
    I2 C1 H1 . . 118.3 ?
    C1 C2 C3 . . 128.2(4) ?
    C1 C2 I1 . . 117.0(3) ?
    C3 C2 I1 . . 114.7(3) ?
    O1 C3 C2 . . 113.8(4) ?
    O1 C3 H3A . . 108.8 ?
    C2 C3 H3A . . 108.8 ?
    O1 C3 H3B . . 108.8 ?
    C2 C3 H3B . . 108.8 ?
    H3A C3 H3B . . 107.7 ?
    O1 C4 C9 . . 125.3(4) ?
    O1 C4 C5 . . 115.2(4) ?
    C9 C4 C5 . . 119.5(4) ?
    C6 C5 C4 . . 120.2(4) ?
    C6 C5 H5 . . 119.9 ?
    C4 C5 H5 . . 119.9 ?
    C5 C6 C7 . . 120.9(4) ?
    C5 C6 H6 . . 119.5 ?
    C7 C6 H6 . . 119.5 ?
    C8 C7 C6 . . 117.5(4) ?
    C8 C7 C10 . . 121.5(4) ?
    C6 C7 C10 . . 121.0(4) ?
    C9 C8 C7 . . 122.0(4) ?
    C9 C8 H8 . . 119.0 ?
    C7 C8 H8 . . 119.0 ?
    C4 C9 C8 . . 119.8(4) ?
    C4 C9 H9 . . 120.1 ?
    C8 C9 H9 . . 120.1 ?
    C15 C10 C11 . . 117.5(4) ?
    C15 C10 C7 . . 122.1(4) ?
    C11 C10 C7 . . 120.4(4) ?
    C12 C11 C10 . . 121.5(4) ?
    C12 C11 H11 . . 119.3 ?
    C10 C11 H11 . . 119.3 ?
    C11 C12 C13 . . 119.5(4) ?
    C11 C12 H12 . . 120.2 ?
    C13 C12 H12 . . 120.2 ?
    C14 C13 O2 . . 125.7(4) ?
    C14 C13 C12 . . 120.3(4) ?
    O2 C13 C12 . . 114.0(4) ?
    C13 C14 C15 . . 119.2(4) ?
    C13 C14 H14 . . 120.4 ?
    C15 C14 H14 . . 120.4 ?
    C10 C15 C14 . . 122.0(4) ?
    C10 C15 H15 . . 119.0 ?
    C14 C15 H15 . . 119.0 ?
    O2 C16 C17 . . 113.0(4) ?
    O2 C16 H16A . . 109.0 ?
    C17 C16 H16A . . 109.0 ?
    O2 C16 H16B . . 109.0 ?
    C17 C16 H16B . . 109.0 ?
    H16A C16 H16B . . 107.8 ?
    C18 C17 C16 . . 128.5(4) ?
    C18 C17 I3 . . 116.8(3) ?
    C16 C17 I3 . . 114.6(3) ?
    C17 C18 I4 . . 124.2(4) ?
    C17 C18 H18 . . 117.9 ?
    I4 C18 H18 . . 117.9 ?
loop_
    _geom_torsion_atom_site_label_1
    _geom_torsion_atom_site_label_2
    _geom_torsion_atom_site_label_3
    _geom_torsion_atom_site_label_4
    _geom_torsion_site_symmetry_1
    _geom_torsion_site_symmetry_2
    _geom_torsion_site_symmetry_3
    _geom_torsion_site_symmetry_4
    _geom_torsion
    _geom_torsion_publ_flag
    I2 C1 C2 C3 . . . . -3.1(7) ?
    I2 C1 C2 I1 . . . . -178.41(19) ?
    C4 O1 C3 C2 . . . . -73.4(5) ?
    C1 C2 C3 O1 . . . . 139.5(5) ?
    I1 C2 C3 O1 . . . . -45.1(4) ?
    C3 O1 C4 C9 . . . . 1.6(6) ?
    C3 O1 C4 C5 . . . . -177.3(4) ?
    O1 C4 C5 C6 . . . . -177.9(4) ?
    C9 C4 C5 C6 . . . . 3.1(6) ?
    C4 C5 C6 C7 . . . . -1.5(7) ?
    C5 C6 C7 C8 . . . . -0.9(6) ?
    C5 C6 C7 C10 . . . . 177.6(4) ?
    C6 C7 C8 C9 . . . . 1.8(7) ?
    C10 C7 C8 C9 . . . . -176.8(4) ?
    O1 C4 C9 C8 . . . . 178.9(4) ?
    C5 C4 C9 C8 . . . . -2.3(7) ?
    C7 C8 C9 C4 . . . . -0.2(7) ?
    C8 C7 C10 C15 . . . . -143.3(4) ?
    C6 C7 C10 C15 . . . . 38.2(6) ?
    C8 C7 C10 C11 . . . . 37.3(6) ?
    C6 C7 C10 C11 . . . . -141.2(4) ?
    C15 C10 C11 C12 . . . . -0.3(7) ?
    C7 C10 C11 C12 . . . . 179.2(4) ?
    C10 C11 C12 C13 . . . . 0.3(7) ?
    C16 O2 C13 C14 . . . . -2.1(6) ?
    C16 O2 C13 C12 . . . . 177.8(4) ?
    C11 C12 C13 C14 . . . . -0.1(7) ?
    C11 C12 C13 O2 . . . . -179.9(4) ?
    O2 C13 C14 C15 . . . . 179.6(4) ?
    C12 C13 C14 C15 . . . . -0.2(6) ?
    C11 C10 C15 C14 . . . . 0.0(6) ?
    C7 C10 C15 C14 . . . . -179.5(4) ?
    C13 C14 C15 C10 . . . . 0.3(7) ?
    C13 O2 C16 C17 . . . . 74.9(5) ?
    O2 C16 C17 C18 . . . . -135.0(5) ?
    O2 C16 C17 I3 . . . . 49.6(4) ?
    C16 C17 C18 I4 . . . . 1.3(7) ?
    I3 C17 C18 I4 . . . . 176.6(2) ?
