# Supplementary material for: 4,4′-Bis[(E)-(2,3-diiodo­prop-2-en-1-yl)­oxy]biphen­yl
Source: Acta Crystallogr Sect E Struct Rep Online. 2011 Feb 5;67(Pt 3):o568. doi: 10.1107/S1600536811003874 (PMC3052146; doi:10.1107/S1600536811003874)
Supplement: Supplementary file 2 [file e-67-0o568-Isup2.hkl]

# 
# h,k,l, Fc-squared, Fo-squared, sigma(Fo-squared) and status flag 
# 
data_I
_shelx_title '  P-1' 
_shelx_refln_list_code          4 
_shelx_F_calc_maximum      401.68 
_exptl_crystal_F_000       700.00 
_reflns_d_resolution_high  0.7697 
 
loop_ 
 _symmetry_equiv_pos_as_xyz 
 'x, y, z' 
 '-x, -y, -z' 
 
_cell_length_a    10.0470 
_cell_length_b    10.2267 
_cell_length_c    11.3581 
_cell_angle_alpha 105.760 
_cell_angle_beta  101.433 
_cell_angle_gamma 108.211 
 
_shelx_F_squared_multiplier     1.000 
 
loop_ 
 _refln_index_h 
 _refln_index_k 
 _refln_index_l 
 _refln_F_squared_calc 
 _refln_F_squared_meas 
 _refln_F_squared_sigma 
 _refln_observed_status 
   2   0   0     1077.85     1063.72     20.92 o 
   3   0   0     3666.81     4217.81     60.83 o 
   4   0   0     1580.96     1529.40     65.70 o 
   5   0   0    15549.47    16269.80    539.76 o 
   6   0   0     8122.84     8100.25    112.37 o 
   7   0   0      141.91      103.71     10.64 o 
   8   0   0     5169.40     4937.91    154.58 o 
   9   0   0     7643.74     7656.20    233.72 o 
  10   0   0      639.26      714.68     84.89 o 
  11   0   0     1388.70     1339.47    124.61 o 
 -11   1   0     4812.76     4642.40    240.93 o 
 -10   1   0     1274.97     1336.52    115.32 o 
  -9   1   0      189.98      308.65     51.49 o 
  -8   1   0     3871.15     3337.48    108.29 o 
  -7   1   0     9132.60     8720.92    187.47 o 
  -6   1   0     3038.07     3331.89     60.45 o 
  -5   1   0    14505.25    16185.53    209.43 o 
  -4   1   0        1.95        2.96      8.48 o 
  -3   1   0    43194.24    42866.45    610.00 o 
  -2   1   0      180.21      215.43     14.58 o 
  -1   1   0      177.40      214.74     10.74 o 
   1   1   0     1302.12     1266.36     29.87 o 
   2   1   0     2151.02     2374.20     51.79 o 
   3   1   0    63651.09    61647.14    863.12 o 
   4   1   0     6806.08     6465.71    102.88 o 
   5   1   0      676.36      697.01     28.04 o 
   6   1   0    24389.21    23956.19    271.56 o 
   7   1   0      163.29      175.96     15.36 o 
   8   1   0     8956.59     9933.34    575.65 o 
   9   1   0        4.50        1.33     10.01 o 
  10   1   0       67.03       93.15     34.17 o 
  11   1   0       42.27       12.33     20.94 o 
 -12   2   0      146.63      129.86     40.47 o 
 -11   2   0       29.89       20.65     17.43 o 
 -10   2   0     5446.61     5308.60    242.26 o 
  -9   2   0       21.44       19.22     15.85 o 
  -8   2   0    19411.17    18133.08    489.03 o 
  -7   2   0      300.94      326.93     24.56 o 
  -6   2   0     3152.42     3105.39     91.46 o 
  -5   2   0     1326.13     1142.62     47.44 o 
  -4   2   0    12754.88    13444.73    175.05 o 
  -3   2   0       61.12       93.31     10.91 o 
  -2   2   0       88.73       90.80     10.83 o 
  -1   2   0       78.36       67.42      8.38 o 
   0   2   0    33798.27    33372.51    457.08 o 
   1   2   0    51788.19    50051.48    671.86 o 
   2   2   0     1423.64     1361.55     33.41 o 
   3   2   0    10064.82    10359.23    146.49 o 
   4   2   0     7470.23     7836.46    124.34 o 
   5   2   0     5576.53     5577.23    103.07 o 
   6   2   0      233.30      205.49     16.39 o 
   7   2   0      121.81      104.84     12.76 o 
   8   2   0     1534.52     1411.81    106.23 o 
   9   2   0    17197.19    18462.26    535.67 o 
  10   2   0      225.06      277.49     55.28 o 
 -12   3   0      509.42      473.32     77.57 o 
 -11   3   0     4664.81     4741.43    238.95 o 
 -10   3   0       91.04       71.73     26.65 o 
  -9   3   0       41.91       56.00     25.62 o 
  -8   3   0      667.49      684.95     70.32 o 
  -7   3   0    29178.36    28165.60    383.50 o 
  -6   3   0      732.24      812.50     55.71 o 
  -5   3   0    14618.42    15573.31    236.46 o 
  -4   3   0      826.94      807.69     32.07 o 
  -3   3   0      168.42      183.24     15.91 o 
  -2   3   0    70048.20    69141.98    954.17 o 
  -1   3   0      253.62      262.67     13.35 o 
   0   3   0       30.55       77.21     11.69 o 
   1   3   0     9720.41    10095.49    111.30 o 
   2   3   0     2167.84     2263.79     38.52 o 
   3   3   0     1752.35     1830.63     37.15 o 
   4   3   0    15915.81    16000.27    223.52 o 
   5   3   0     4448.59     4353.69     92.31 o 
   6   3   0     8353.78     8521.29    151.24 o 
   7   3   0      643.76      719.47     42.24 o 
   8   3   0      869.48     1027.17     57.14 o 
   9   3   0      460.69      527.04     71.40 o 
  10   3   0     1759.23     1701.10    140.99 o 
 -12   4   0     2293.02     2106.92    162.09 o 
 -11   4   0     1873.54     1963.09    146.31 o 
 -10   4   0     4011.77     3948.73    203.66 o 
  -9   4   0      540.08      555.11     67.67 o 
  -8   4   0     7978.48     8028.67    280.58 o 
  -7   4   0     2624.43     2552.82     47.64 o 
  -6   4   0     4888.01     5051.46    119.11 o 
  -5   4   0    16398.41    16850.73    324.26 o 
  -4   4   0    20580.12    20180.04    330.52 o 
  -3   4   0     3296.98     3552.09     68.37 o 
  -2   4   0     3413.05     3574.19     75.45 o 
  -1   4   0     4085.39     4035.66     65.77 o 
   0   4   0     1113.59     1345.45     30.63 o 
   1   4   0    62981.34    59518.02    992.23 o 
   2   4   0     6159.99     5861.33     90.46 o 
   3   4   0       23.25       33.94      5.20 o 
   4   4   0      643.59      605.03     21.80 o 
   5   4   0     4830.50     5177.33     95.83 o 
   6   4   0      828.13      861.17     28.32 o 
   7   4   0       14.05       17.51      7.15 o 
   8   4   0     1582.34     1534.74     75.62 o 
   9   4   0     1899.98     2306.53    157.77 o 
 -12   5   0      150.09      138.73     43.44 o 
 -11   5   0       11.67       42.06     25.98 o 
 -10   5   0     3313.10     3147.74    180.58 o 
  -9   5   0       86.49       63.33     27.19 o 
  -8   5   0     7817.00     7898.89    123.17 o 
  -7   5   0     4978.15     4998.27     97.43 o 
  -6   5   0     9529.18     9214.52    146.61 o 
  -5   5   0     9001.78     8702.24    168.15 o 
  -4   5   0       71.16       55.36     11.84 o 
  -3   5   0    17626.62    17843.02    355.20 o 
  -2   5   0    30247.90    29141.86    526.86 o 
  -1   5   0     1099.95      928.36     27.65 o 
   0   5   0      863.70      847.59     26.55 o 
   1   5   0     5147.53     5197.10     70.10 o 
   2   5   0    19696.78    20196.35    256.90 o 
   3   5   0      533.25      404.31     17.49 o 
   4   5   0     9520.25     9505.00    212.82 o 
   5   5   0     4099.41     4015.11     69.21 o 
   6   5   0      775.81      727.72     32.93 o 
   7   5   0     6979.86     6979.03    250.42 o 
   8   5   0       11.21       18.01     11.83 o 
 -12   6   0     2994.13     3017.93    196.00 o 
 -11   6   0     1712.06     1638.54    135.36 o 
 -10   6   0      710.60      676.02     81.76 o 
  -9   6   0     6115.93     6074.50    169.78 o 
  -8   6   0      101.83      103.07     13.47 o 
  -7   6   0    13890.94    13737.44    265.98 o 
  -6   6   0     3727.23     3499.26     78.93 o 
  -5   6   0      520.61      512.57     26.56 o 
  -4   6   0     2544.03     2611.78     63.17 o 
  -3   6   0     6563.28     6471.39    125.57 o 
  -2   6   0     8227.56     8269.95    126.01 o 
  -1   6   0     2281.45     2057.75     47.02 o 
   0   6   0     1366.22     1420.86     35.62 o 
   1   6   0     9681.59     9923.77    127.48 o 
   2   6   0     8981.73     8851.73    133.71 o 
   3   6   0     7678.22     7610.71    122.81 o 
   4   6   0     6196.08     5642.77    386.42 o 
   5   6   0     5036.88     4975.63    204.85 o 
   6   6   0       32.63       15.49     17.03 o 
   7   6   0      458.91      428.31     59.34 o 
 -12   7   0     1182.31     1094.47    116.57 o 
 -11   7   0      204.04      211.85     49.20 o 
 -10   7   0      968.43     1067.84    103.98 o 
  -9   7   0        2.59        1.75     18.11 o 
  -8   7   0       28.01       45.25     10.94 o 
  -7   7   0     4125.52     4367.00    115.61 o 
  -6   7   0    11905.90    11527.99    240.99 o 
  -5   7   0     7695.15     7125.40    153.11 o 
  -4   7   0     4012.71     3960.58     85.43 o 
  -3   7   0     1774.85     1775.53     60.94 o 
  -2   7   0     1902.34     2157.75     71.07 o 
  -1   7   0    13902.03    13600.26    219.76 o 
   0   7   0     2428.56     2393.60     46.45 o 
   1   7   0     2333.24     2375.34     55.12 o 
   2   7   0      969.81      939.70     29.98 o 
   3   7   0     1399.14     1543.64    105.41 o 
   4   7   0     2738.36     2680.59    147.18 o 
   5   7   0      573.43      662.46     73.36 o 
   6   7   0     6230.49     5754.17    244.87 o 
   7   7   0     2500.90     2220.06    145.74 o 
 -12   8   0      346.62      340.05     65.46 o 
 -11   8   0      606.42      646.66     84.32 o 
 -10   8   0     6467.47     6207.03    275.52 o 
  -9   8   0     3389.51     3622.37    162.32 o 
  -8   8   0      809.23      743.13     44.67 o 
  -7   8   0     4671.41     4588.06    126.14 o 
  -6   8   0      593.71      507.70     36.99 o 
  -5   8   0     5375.10     5205.22    135.44 o 
  -4   8   0     6326.12     5920.41    172.30 o 
  -3   8   0     3441.39     3300.56     93.27 o 
  -2   8   0     5852.58     5608.85    128.64 o 
  -1   8   0     3780.73     3735.93     81.14 o 
   0   8   0     2912.24     2895.02     58.04 o 
   1   8   0      236.27      168.20     33.78 o 
   2   8   0     5083.52     4958.13    207.90 o 
   3   8   0     7652.20     7346.95    274.92 o 
   4   8   0      394.75      317.46     52.89 o 
   5   8   0      512.87      487.55     67.56 o 
   6   8   0      911.23      978.04     99.31 o 
 -11   9   0      251.84      256.50     55.53 o 
 -10   9   0        1.78       -1.44     15.43 o 
  -9   9   0      239.61      200.62     46.50 o 
  -8   9   0      672.99      694.47     46.82 o 
  -7   9   0     5010.69     5225.07    143.68 o 
  -6   9   0     1524.55     1488.07     94.34 o 
  -5   9   0     3800.44     3857.85    117.96 o 
  -4   9   0    12362.00    11737.40    330.11 o 
  -3   9   0      684.27      615.63     38.59 o 
  -2   9   0     5955.07     5674.64    406.27 o 
  -1   9   0     2417.87     2182.56     72.44 o 
   0   9   0      827.07      637.10     67.36 o 
   1   9   0       10.83       17.30     15.42 o 
   2   9   0     4865.84     5374.95    232.18 o 
   3   9   0     4726.93     4858.49    226.29 o 
   4   9   0      508.03      596.91     76.73 o 
 -11  10   0      546.50      486.58     76.37 o 
 -10  10   0     2716.24     2662.18    176.40 o 
  -9  10   0     1023.58     1037.92     60.44 o 
  -8  10   0     3205.85     3279.87    113.97 o 
  -7  10   0     2311.50     2274.44    185.97 o 
  -6  10   0       48.75       59.84     15.77 o 
  -5  10   0     1807.20     1861.79     82.04 o 
  -4  10   0      127.67      132.69     29.82 o 
  -3  10   0        1.30        2.66      8.51 o 
  -2  10   0      641.66      633.05     67.27 o 
  -1  10   0     9304.57     9716.04    322.09 o 
   0  10   0     1590.97     1636.16    117.61 o 
   1  10   0       56.70       52.44     26.21 o 
   2  10   0     2514.50     2603.46    163.31 o 
   3  10   0      560.83      600.14     79.04 o 
 -10  11   0      166.48      206.62     51.06 o 
  -9  11   0       37.78       46.10     14.85 o 
  -8  11   0      202.03      142.49     24.83 o 
  -7  11   0        5.53       11.60     11.20 o 
  -6  11   0     1333.10     1376.09     74.15 o 
  -5  11   0     2740.52     2676.93    105.57 o 
  -4  11   0     8168.30     8076.81    280.65 o 
  -3  11   0     1215.09     1076.34     91.74 o 
  -2  11   0      193.57      171.06     38.20 o 
  -1  11   0       85.57       83.24     28.77 o 
   0  11   0        0.52       14.35     18.62 o 
   1  11   0     2025.06     1994.95    146.05 o 
  -8  12   0      112.29      105.54     23.29 o 
  -7  12   0      438.98      490.32     53.60 o 
  -6  12   0     1287.21     1158.84     71.55 o 
  -5  12   0      294.63      266.00     37.97 o 
  -4  12   0     1172.84      996.93     65.71 o 
  -3  12   0      237.06      214.00     43.91 o 
  -2  12   0      220.54      282.96     51.41 o 
   2 -12   1      357.47      291.66     52.90 o 
   3 -12   1        8.47       37.30     23.26 o 
   4 -12   1     4312.01     4000.73    231.10 o 
   5 -12   1      139.11      119.19     22.23 o 
   6 -12   1     1568.25     1493.34     89.13 o 
   7 -12   1     1415.18     1302.59     98.84 o 
   8 -12   1     1155.10     1011.65     65.66 o 
  -1 -11   1      604.30      577.70     77.34 o 
   0 -11   1        0.17       14.13     14.92 o 
   1 -11   1    11561.68    12044.80    388.46 o 
   2 -11   1       15.39       -9.19     16.61 o 
   3 -11   1       10.35        3.70     12.39 o 
   4 -11   1      489.97      478.45     42.24 o 
   5 -11   1      135.40      167.01     25.19 o 
   6 -11   1     3173.11     3178.48    142.34 o 
   7 -11   1     1103.85     1025.14     63.03 o 
   8 -11   1       70.46       96.98     20.52 o 
   9 -11   1      581.26      559.45     46.21 o 
  10 -11   1     2549.51     2425.45    168.07 o 
  -3 -10   1       10.65       19.25     18.76 o 
  -2 -10   1     7026.94     7438.69    295.82 o 
  -1 -10   1      992.75     1205.14    103.38 o 
   0 -10   1      642.73      664.31     73.93 o 
   1 -10   1      139.67      188.57     37.99 o 
   2 -10   1     2175.63     2088.82     68.32 o 
   3 -10   1     1631.98     1707.49     71.16 o 
   4 -10   1     5844.06     5708.78    153.79 o 
   5 -10   1      203.51      222.91     27.26 o 
   6 -10   1       22.51       24.51     22.77 o 
   7 -10   1     7844.91     7709.30    189.30 o 
   8 -10   1       16.33       21.06     10.10 o 
   9 -10   1     3639.66     3536.08    117.43 o 
  10 -10   1       23.65       72.52     30.82 o 
  11 -10   1       23.98        5.93     20.40 o 
  -5  -9   1        9.23       -7.98     21.65 o 
  -4  -9   1     1159.00     1288.24    112.80 o 
  -3  -9   1     2931.18     2985.44    169.95 o 
  -2  -9   1      941.37     1080.27     95.25 o 
  -1  -9   1       93.47       76.37     12.81 o 
   0  -9   1      699.28      670.21     25.91 o 
   1  -9   1     3991.58     3595.84    148.20 o 
   2  -9   1    12745.43    11731.86    227.43 o 
   3  -9   1     1359.70     1251.58     47.42 o 
   4  -9   1     1662.64     1618.38     56.20 o 
   5  -9   1      389.24      358.13     32.90 o 
   6  -9   1     3414.15     3563.04    218.57 o 
   7  -9   1       18.13       24.70      9.75 o 
   8  -9   1       16.27       -0.15      8.44 o 
   9  -9   1      853.32      966.23     54.23 o 
  10  -9   1     7376.08     6535.40    283.58 o 
  11  -9   1      439.66      449.82     72.20 o 
  -6  -8   1     6705.28     6324.26    269.79 o 
  -5  -8   1       39.99       61.44     26.01 o 
  -4  -8   1     1911.86     1963.97    132.14 o 
  -3  -8   1       47.52       41.09      7.92 o 
  -2  -8   1      298.09      281.01     18.44 o 
  -1  -8   1    16699.22    15810.54    228.87 o 
   0  -8   1      155.72      174.33     14.59 o 
   1  -8   1       20.44       26.90      6.27 o 
   2  -8   1      452.26      423.62     29.76 o 
   3  -8   1     1903.61     1706.12     63.94 o 
   4  -8   1      123.79      147.13     13.43 o 
   5  -8   1     6159.90     5665.86    141.56 o 
   6  -8   1     3833.74     3769.70    109.97 o 
   7  -8   1     4463.01     4632.73    278.69 o 
   8  -8   1     2179.38     2298.11     81.83 o 
   9  -8   1     1939.12     2000.93    102.68 o 
  10  -8   1      279.35      244.88     50.85 o 
  11  -8   1      638.77      692.54     87.34 o 
  12  -8   1     2738.16     2563.24    180.77 o 
  -7  -7   1     1579.86     1492.20    116.50 o 
  -6  -7   1      650.54      877.07     85.72 o 
  -5  -7   1     2866.78     2845.94    155.40 o 
  -4  -7   1     9341.08     9249.37    212.52 o 
  -3  -7   1     2227.30     2172.06     70.65 o 
  -2  -7   1       19.04       10.12      4.43 o 
  -1  -7   1      276.34      258.36     13.75 o 
   0  -7   1     4696.29     4382.29     70.55 o 
   1  -7   1     1517.93     1593.74     51.96 o 
   2  -7   1    31725.39    31440.83    473.42 o 
   3  -7   1     4302.23     4195.41    106.68 o 
   4  -7   1      252.85      253.92     19.54 o 
   5  -7   1     2489.50     2541.48     69.93 o 
   6  -7   1     1177.01     1139.78     88.65 o 
   7  -7   1     6052.00     5803.13    226.76 o 
   8  -7   1      154.70      162.61     19.17 o 
   9  -7   1      760.93      864.44     59.89 o 
  10  -7   1      675.46      653.54     80.96 o 
  11  -7   1     5552.63     5641.08    266.34 o 
  12  -7   1     1054.29      941.26    106.43 o 
  -8  -6   1      457.75      511.65     62.95 o 
  -7  -6   1     1188.49     1077.61     91.01 o 
  -6  -6   1     2654.99     2554.94    141.57 o 
  -5  -6   1     8804.90     8753.16    170.86 o 
  -4  -6   1     2919.66     2909.72    122.53 o 
  -3  -6   1       16.26       12.00      4.27 o 
  -2  -6   1     4727.19     4580.95     84.34 o 
  -1  -6   1    19213.52    19523.92    216.79 o 
   0  -6   1     5225.03     5078.21     86.07 o 
   1  -6   1     5801.05     6270.83    120.70 o 
   2  -6   1     5210.21     2665.76   2584.70 o 
   3  -6   1    11935.46    11485.72    169.42 o 
   4  -6   1      118.99      147.68     18.13 o 
   5  -6   1     8747.07     8201.83    142.05 o 
   6  -6   1     2708.75     2570.16    131.18 o 
   7  -6   1     1691.55     1778.36     83.25 o 
   8  -6   1     9311.90     8688.25    320.34 o 
   9  -6   1      839.69      892.79     36.53 o 
  10  -6   1     1290.84     1160.20    106.39 o 
  11  -6   1      449.90      474.75     72.26 o 
  12  -6   1       39.59       14.99     20.29 o 
  -9  -5   1      488.07      510.40     72.59 o 
  -8  -5   1     7321.94     7156.02    188.21 o 
  -7  -5   1      436.06      426.15     61.12 o 
  -6  -5   1     5058.07     5321.09    108.25 o 
  -5  -5   1     2044.12     2193.99     57.92 o 
  -4  -5   1       55.88       84.41      9.95 o 
  -3  -5   1     1776.96     1814.38     46.07 o 
  -2  -5   1     4554.52     4397.16     78.39 o 
  -1  -5   1    10552.44     9722.92    131.25 o 
   0  -5   1     6805.66     7492.52    129.16 o 
   1  -5   1      161.74      199.68     14.77 o 
   2  -5   1    10879.88    10959.00    186.17 o 
   3  -5   1    17106.15    16077.62    403.99 o 
   4  -5   1    21139.43    20383.83    541.25 o 
   5  -5   1    15033.84    16109.80    329.30 o 
   6  -5   1     1224.44     1110.15     72.67 o 
   7  -5   1      999.29     1051.07     41.10 o 
   8  -5   1      542.19      525.51     26.91 o 
   9  -5   1      359.61      341.90     53.79 o 
  10  -5   1     3069.85     2993.50    175.34 o 
  11  -5   1     7096.75     7299.34    305.82 o 
  12  -5   1     1963.16     1977.66    157.36 o 
  -9  -4   1     1252.29     1494.66    123.61 o 
  -8  -4   1        1.87        9.63      8.05 o 
  -7  -4   1     3148.73     3108.20     79.37 o 
  -6  -4   1     6577.71     6449.58    140.07 o 
  -5  -4   1    17433.18    17842.95    229.08 o 
  -4  -4   1     6311.25     6245.55     92.77 o 
  -3  -4   1     6989.73     7149.43     97.29 o 
  -2  -4   1      206.96      239.03     17.99 o 
  -1  -4   1     1849.46     1765.27     35.56 o 
   0  -4   1    37092.38    37111.43    523.78 o 
   1  -4   1     3846.37     3910.77     79.00 o 
   2  -4   1     6216.71     6297.22     97.06 o 
   3  -4   1     1045.98     1115.56     63.43 o 
   4  -4   1     7234.57     6805.34    117.44 o 
   5  -4   1     7111.41     7567.87    132.63 o 
   6  -4   1     1811.91     2043.33     75.29 o 
   7  -4   1    15282.91    15058.06    188.86 o 
   8  -4   1     7091.66     7293.44    181.62 o 
   9  -4   1     2781.30     2868.42    159.77 o 
  10  -4   1     3733.84     3772.60    198.09 o 
  11  -4   1      385.35      490.85     72.54 o 
  12  -4   1     1863.40     1930.83    156.18 o 
 -10  -3   1       85.22       78.45     32.16 o 
  -9  -3   1     5712.64     6491.97    271.47 o 
  -8  -3   1     3967.33     4056.62    221.19 o 
  -7  -3   1     5988.86     5887.47    146.13 o 
  -6  -3   1     4963.58     5108.39    127.24 o 
  -5  -3   1        6.02       29.41      7.05 o 
  -4  -3   1    18490.20    18988.37    252.76 o 
  -3  -3   1     9260.72     9025.44    112.84 o 
  -2  -3   1     3106.35     3056.32     53.41 o 
  -1  -3   1     1005.78      701.86     18.58 o 
   0  -3   1    15184.89    14344.83    213.45 o 
   1  -3   1    18042.41    18275.83    270.29 o 
   2  -3   1        0.38        6.48      4.46 o 
   3  -3   1    24209.38    23640.22    298.19 o 
   4  -3   1    19922.07    20205.18    265.27 o 
   5  -3   1      535.00      548.51     21.06 o 
   6  -3   1     7349.92     7425.57    115.76 o 
   7  -3   1      801.76      659.07     28.45 o 
   8  -3   1     1486.92     1504.44    104.03 o 
   9  -3   1      216.15      303.83     49.56 o 
  10  -3   1     1158.51     1080.43    102.37 o 
  11  -3   1      585.52      648.87     84.15 o 
 -11  -2   1        4.76       -6.73     16.87 o 
 -10  -2   1      614.66      599.00     79.24 o 
  -9  -2   1      143.89       98.06     30.98 o 
  -8  -2   1       76.49       80.09     11.50 o 
  -7  -2   1     7063.46     7273.05    157.77 o 
  -6  -2   1     4594.63     4346.62     90.22 o 
  -5  -2   1     3635.21     3863.97     78.79 o 
  -4  -2   1    15722.10    15818.99    211.20 o 
  -3  -2   1    36027.12    33900.29    402.34 o 
  -2  -2   1     9333.70    10183.43    163.08 o 
  -1  -2   1    15289.31    15692.83    157.56 o 
   0  -2   1    12433.50    12646.61    262.69 o 
   1  -2   1     7565.33     7551.60     99.89 o 
   2  -2   1    15486.16    15949.82    220.23 o 
   3  -2   1    21549.37    21826.93    231.14 o 
   4  -2   1    31835.33    34008.29    401.63 o 
   5  -2   1      854.37      713.07     23.08 o 
   6  -2   1     6825.72     6840.34    106.43 o 
   7  -2   1     2453.63     2259.63     49.06 o 
   8  -2   1     4531.83     4306.21    188.63 o 
   9  -2   1     7454.14     7892.34    291.32 o 
  10  -2   1     3265.24     3379.34    188.40 o 
  11  -2   1        8.24      163.04     42.20 o 
 -11  -1   1       21.26       76.49     35.45 o 
 -10  -1   1      922.22      998.33    100.91 o 
  -9  -1   1     1048.86     1195.61     64.55 o 
  -8  -1   1     2175.84     2140.63    123.76 o 
  -7  -1   1     7951.67     7829.02    156.76 o 
  -6  -1   1     9584.73     9471.08    201.38 o 
  -5  -1   1      232.97      250.75     15.68 o 
  -4  -1   1     8466.93     8458.19    123.38 o 
  -3  -1   1     3330.63     3568.14    123.66 o 
  -2  -1   1     2363.39     2991.90     64.77 o 
  -1  -1   1     1346.01     1403.78     68.83 o 
   0  -1   1    39386.82    35560.15    688.67 o 
   1  -1   1     5247.27     5310.96     84.37 o 
   2  -1   1     1308.00     1339.57     26.04 o 
   3  -1   1    20415.11    21472.51    220.43 o 
   4  -1   1     5621.07     6172.62     78.75 o 
   5  -1   1    27141.02    26626.98    412.39 o 
   6  -1   1     4322.38     4555.63     96.78 o 
   7  -1   1      421.99      468.82     22.95 o 
   8  -1   1       75.19       73.13      8.91 o 
   9  -1   1     2715.38     2617.96    153.63 o 
  10  -1   1     1057.82     1145.83    107.38 o 
  11  -1   1     1602.90     1715.29    141.69 o 
 -11   0   1     9094.59     9224.47    361.66 o 
 -10   0   1     2653.35     2525.18    160.96 o 
  -9   0   1       20.18       46.42     22.57 o 
  -8   0   1       48.02       85.61     19.59 o 
  -7   0   1     1337.95     1490.40     45.75 o 
  -6   0   1     8628.28     9297.37    139.07 o 
  -5   0   1     9217.49     9258.28    133.22 o 
  -4   0   1     9018.86     8888.83    145.97 o 
  -3   0   1    47482.21    47593.45    957.54 o 
  -2   0   1     5235.01     5398.66    138.50 o 
  -1   0   1      177.80      171.16      8.79 o 
   1   0   1     1897.46     2033.18     27.12 o 
   2   0   1    24959.64    26164.09    234.22 o 
   3   0   1    12779.18    12387.39    136.51 o 
   4   0   1        0.15       41.91      4.92 o 
   5   0   1     4058.63     4081.46     62.99 o 
   6   0   1    17555.81    17158.47    200.96 o 
   7   0   1      344.07      446.75     31.56 o 
   8   0   1    11479.46    11867.64    550.02 o 
   9   0   1      668.27      781.03     40.26 o 
  10   0   1     1489.97     1570.91    128.25 o 
  11   0   1     2599.02     2599.91    180.00 o 
 -12   1   1       39.78       30.76     25.45 o 
 -11   1   1      153.48      137.72     41.53 o 
 -10   1   1     3881.79     3935.33    203.83 o 
  -9   1   1      259.67      276.00     47.23 o 
  -8   1   1    18774.79    16974.15    319.51 o 
  -7   1   1     3393.88     3326.06    106.88 o 
  -6   1   1     8509.94     8196.26    251.85 o 
  -5   1   1    24145.51    23297.66    535.70 o 
  -4   1   1     2841.53     3198.41    119.69 o 
  -3   1   1    21355.88    21278.86    469.63 o 
  -2   1   1     2372.91     2449.58     37.62 o 
  -1   1   1      950.42     1064.67     35.42 o 
   0   1   1      960.30      930.54     36.23 o 
   1   1   1    26030.84    25594.09    364.13 o 
   2   1   1     8867.94     9666.00    108.48 o 
   3   1   1     8448.39     8965.93    106.84 o 
   4   1   1     1959.63     1962.80     38.28 o 
   5   1   1    23273.16    22278.49    221.87 o 
   6   1   1      551.56      445.80     23.49 o 
   7   1   1      403.52      440.31     25.13 o 
   8   1   1      444.30      415.56     45.11 o 
   9   1   1     6939.83     7070.26    283.41 o 
  10   1   1      575.90      625.03     81.58 o 
 -12   2   1      577.65      444.10     74.47 o 
 -11   2   1     6797.81     7202.83    305.23 o 
 -10   2   1     1259.84     1134.52    104.28 o 
  -9   2   1      378.35      285.08     48.83 o 
  -8   2   1     1706.63     1567.59    108.04 o 
  -7   2   1     6068.04     6152.74    125.60 o 
  -6   2   1     4898.38     4425.43    172.16 o 
  -5   2   1     2404.05     2534.25    116.13 o 
  -4   2   1     1861.10     1855.72     57.50 o 
  -3   2   1     9962.17    10283.71    167.52 o 
  -2   2   1   161349.59   155724.39   2104.21 o 
  -1   2   1     1864.33     1831.01     61.02 o 
   0   2   1     7301.57     7417.19    142.37 o 
   1   2   1     3632.55     4367.54    124.72 o 
   2   2   1      210.14      246.20      8.75 o 
   3   2   1    13801.98    14663.03    149.53 o 
   4   2   1    12733.95    12519.31    151.82 o 
   5   2   1     2574.74     2773.65     55.07 o 
   6   2   1     5244.22     5322.42    100.25 o 
   7   2   1     4672.33     4402.87    226.55 o 
   8   2   1     1752.10     1745.51     74.59 o 
   9   2   1     2584.24     2727.80    166.71 o 
  10   2   1      169.65      225.33     51.60 o 
 -12   3   1     1386.15     1387.75    130.08 o 
 -11   3   1       44.55       74.07     32.55 o 
 -10   3   1     4933.10     4658.62    223.85 o 
  -9   3   1     1747.60     1727.33    121.58 o 
  -8   3   1     3038.16     2759.65    147.99 o 
  -7   3   1     5763.37     6214.59    128.61 o 
  -6   3   1      594.59      557.33     37.13 o 
  -5   3   1    33746.07    33451.31    463.65 o 
  -4   3   1     1737.31     1806.94     41.98 o 
  -3   3   1     5105.86     5380.59     90.04 o 
  -2   3   1      249.68      261.56     15.33 o 
  -1   3   1     2205.47     2152.37     49.24 o 
   0   3   1     1197.00     1409.13     33.96 o 
   1   3   1    56562.52    54113.98    630.33 o 
   2   3   1     2481.85     2650.16     72.28 o 
   3   3   1      126.90      131.75      6.03 o 
   4   3   1    15964.24    16004.94    188.49 o 
   5   3   1       63.27       82.52     10.07 o 
   6   3   1    12615.28    12317.92    184.96 o 
   7   3   1      188.08      147.98     27.05 o 
   8   3   1      177.07      206.14     27.14 o 
   9   3   1        5.57       40.88     25.50 o 
 -12   4   1     2749.02     2777.06    185.35 o 
 -11   4   1      319.27      322.12     59.72 o 
 -10   4   1    10226.84     9603.82    347.19 o 
  -9   4   1      637.29      595.16     70.90 o 
  -8   4   1     1683.34     1466.25    107.24 o 
  -7   4   1        1.44       16.00      6.42 o 
  -6   4   1     3991.59     4100.12     77.80 o 
  -5   4   1       50.36       22.01      5.24 o 
  -4   4   1      101.99      117.79     10.76 o 
  -3   4   1     2432.13     2713.02     66.00 o 
  -2   4   1    35632.21    33588.21    486.17 o 
  -1   4   1    11324.29    11054.05    179.97 o 
   0   4   1      206.88      212.83     12.59 o 
   1   4   1     3418.75     3576.99     88.84 o 
   2   4   1     4807.96     5284.35    120.30 o 
   3   4   1    16588.08    16801.97    291.47 o 
   4   4   1     1875.10     1836.11     49.79 o 
   5   4   1      500.60      489.44     15.66 o 
   6   4   1        1.58        5.67      4.33 o 
   7   4   1    16394.49    16539.24    324.63 o 
   8   4   1       13.37        5.18      9.59 o 
   9   4   1     3647.09     3297.97    195.05 o 
 -12   5   1      584.88      571.46     82.50 o 
 -11   5   1      102.52      128.46     39.50 o 
 -10   5   1       34.34       50.64     24.97 o 
  -9   5   1    20221.19    19785.62    551.40 o 
  -8   5   1       31.68       56.28      7.68 o 
  -7   5   1     7420.53     7903.48    155.07 o 
  -6   5   1       42.18       46.36      8.59 o 
  -5   5   1     5190.65     5137.97     96.08 o 
  -4   5   1    30022.74    31145.45    392.81 o 
  -3   5   1     1329.18     1353.63     46.14 o 
  -2   5   1       24.49       10.76      4.37 o 
  -1   5   1     5827.36     6127.66    117.32 o 
   0   5   1       57.64      116.00     10.28 o 
   1   5   1     5936.88     5874.25    131.15 o 
   2   5   1    14084.91    14211.18    257.66 o 
   3   5   1      283.84      256.40     25.43 o 
   4   5   1     8677.95     8881.79    277.26 o 
   5   5   1        3.73       10.34     11.30 o 
   6   5   1     4969.07     5091.32    206.41 o 
   7   5   1      578.31      653.51     68.82 o 
   8   5   1      384.68      447.45     58.92 o 
 -12   6   1     2612.36     2646.77    181.97 o 
 -11   6   1      174.78      170.94     45.28 o 
 -10   6   1     6571.69     6930.39    288.55 o 
  -9   6   1      715.39      736.21     39.16 o 
  -8   6   1       29.34       28.12      7.97 o 
  -7   6   1     6587.61     6858.64    156.07 o 
  -6   6   1    21092.88    21202.27    292.24 o 
  -5   6   1        1.24       25.69      7.02 o 
  -4   6   1     1768.25     1925.50     61.88 o 
  -3   6   1     2179.31     2207.45     65.54 o 
  -2   6   1     1137.43      917.81     38.45 o 
  -1   6   1    47252.92    45865.45   1106.64 o 
   0   6   1      556.21      576.99     52.34 o 
   1   6   1        3.66        9.94      7.97 o 
   2   6   1       13.42        6.43      7.05 o 
   3   6   1      362.96      430.73     51.81 o 
   4   6   1      907.06      897.21     78.73 o 
   5   6   1      360.40      378.59     52.85 o 
   6   6   1      903.27      807.49     80.70 o 
   7   6   1     3891.46     3761.02    188.72 o 
 -12   7   1      924.03      998.37    110.71 o 
 -11   7   1      277.37      337.44     61.62 o 
 -10   7   1     1399.56     1416.85    122.23 o 
  -9   7   1     5588.65     5836.17    216.82 o 
  -8   7   1     3720.31     3890.79    153.49 o 
  -7   7   1     2925.16     2886.49     96.01 o 
  -6   7   1      466.82      453.81     33.28 o 
  -5   7   1     1355.62     1322.75     46.87 o 
  -4   7   1    21726.21    20389.17    335.50 o 
  -3   7   1      164.64      231.66     20.99 o 
  -2   7   1      589.81      551.44     55.76 o 
  -1   7   1     1812.50     2013.55     60.80 o 
   0   7   1    11902.27    12186.52    215.72 o 
   1   7   1     1084.76      934.79     75.02 o 
   2   7   1    13342.92    13108.41    378.24 o 
   3   7   1     1967.95     2009.30    123.47 o 
   4   7   1       22.45       52.18     23.13 o 
   5   7   1     5085.08     5361.36    233.46 o 
   6   7   1       40.21       82.65     29.73 o 
 -12   8   1      120.43      127.73     40.59 o 
 -11   8   1     2623.66     2673.13    178.81 o 
 -10   8   1      390.38      426.79     68.46 o 
  -9   8   1     4514.53     5002.77    132.39 o 
  -8   8   1     1125.38     1135.22     56.83 o 
  -7   8   1     1288.00     1473.68     65.99 o 
  -6   8   1        6.42        5.19      7.55 o 
  -5   8   1     3822.88     3781.66    111.37 o 
  -4   8   1     1553.88     1618.86     62.73 o 
  -3   8   1     1374.82     1256.40     53.46 o 
  -2   8   1      102.84      101.24     14.31 o 
  -1   8   1     8222.84     7835.43    157.22 o 
   0   8   1     6138.88     6028.40    123.92 o 
   1   8   1     1808.11     1917.60    118.91 o 
   2   8   1     2205.03     2329.14    137.58 o 
   3   8   1     3617.70     3555.49    181.27 o 
   4   8   1     1084.70      962.92     93.91 o 
   5   8   1      448.92      482.60     69.96 o 
 -11   9   1      194.57      259.27     57.02 o 
 -10   9   1      113.91      162.81     43.87 o 
  -9   9   1      325.97      371.75     34.04 o 
  -8   9   1     8827.14     9337.39    213.28 o 
  -7   9   1     1731.43     1721.36     76.75 o 
  -6   9   1      765.98      907.66     53.94 o 
  -5   9   1     2287.74     2277.12    177.62 o 
  -4   9   1      186.30      131.09     18.45 o 
  -3   9   1     7086.45     6243.53    317.76 o 
  -2   9   1      384.82      356.65     27.93 o 
  -1   9   1     1376.64     1383.02     98.84 o 
   0   9   1     3477.63     3439.83    169.08 o 
   1   9   1      153.29      272.60     46.92 o 
   2   9   1     1110.77     1360.84    110.07 o 
   3   9   1     1015.78     1023.77     99.16 o 
   4   9   1     3177.47     2978.20    181.47 o 
 -11  10   1     2682.89     2479.28    176.55 o 
 -10  10   1      484.70      482.03     75.09 o 
  -9  10   1     2103.68     2093.57    130.37 o 
  -8  10   1      361.01      412.56     38.98 o 
  -7  10   1     1152.01     1109.47     64.27 o 
  -6  10   1     3197.08     3248.72    114.45 o 
  -5  10   1     4705.30     4865.35    143.31 o 
  -4  10   1     1011.06     1176.26     88.27 o 
  -3  10   1      358.33      412.79     53.06 o 
  -2  10   1      602.99      609.95     66.56 o 
  -1  10   1        1.70       -8.76     15.53 o 
   0  10   1     4992.74     5003.34    222.09 o 
   1  10   1     3504.13     3582.40    189.72 o 
   2  10   1        2.64       14.86     16.79 o 
 -10  11   1       33.48       26.87     25.39 o 
  -9  11   1     2536.18     2745.47    109.71 o 
  -8  11   1     2047.23     2171.38    116.04 o 
  -7  11   1     1790.51     1842.23     88.21 o 
  -6  11   1     3555.49     3357.04    122.29 o 
  -5  11   1       29.31       35.88     14.61 o 
  -4  11   1     2337.87     2179.20    130.97 o 
  -3  11   1     2697.70     2647.48    150.17 o 
  -2  11   1      156.89      174.24     38.10 o 
  -1  11   1        0.37        3.74     15.15 o 
   0  11   1     1137.69     1231.41    109.92 o 
  -8  12   1       75.49      118.08     24.47 o 
  -7  12   1     1086.30     1116.37     92.07 o 
  -6  12   1      442.49      478.28     45.93 o 
  -5  12   1        2.91       28.82     14.79 o 
  -4  12   1      396.14      334.87     54.09 o 
  -3  12   1     2880.63     2730.36    160.57 o 
   5 -13   2      983.04      871.93     87.33 o 
   6 -13   2      274.52      286.39     50.05 o 
   1 -12   2     2721.33     2884.68    174.14 o 
   2 -12   2      279.17      226.22     46.01 o 
   3 -12   2      202.57      250.75     47.21 o 
   4 -12   2     2044.75     2062.38    131.99 o 
   5 -12   2      286.90      214.24     45.12 o 
   6 -12   2     5718.38     5307.80    235.91 o 
   7 -12   2     1578.51     1312.43     73.22 o 
   8 -12   2      187.30      179.09     37.10 o 
   9 -12   2        2.32       -0.74     13.75 o 
  -2 -11   2     3664.38     3906.75    214.15 o 
  -1 -11   2     1401.85     1462.58    122.40 o 
   0 -11   2      751.63      754.96     83.97 o 
   1 -11   2       19.85       18.31     22.18 o 
   2 -11   2     1189.49     1207.52     61.78 o 
   3 -11   2     4408.76     4501.12    108.06 o 
   4 -11   2      166.50      150.21     18.55 o 
   5 -11   2      193.87      220.88     29.07 o 
   6 -11   2      565.47      516.12     43.34 o 
   7 -11   2     2933.07     3006.11    173.48 o 
   8 -11   2       13.22       23.19     10.69 o 
   9 -11   2     2465.17     2357.94    148.59 o 
  10 -11   2      489.20      311.55     57.18 o 
  -4 -10   2     3855.43     3860.96    217.04 o 
  -3 -10   2      365.10      307.28     55.86 o 
  -2 -10   2     4262.07     4581.71    221.81 o 
  -1 -10   2       50.15      123.90     33.25 o 
   0 -10   2       15.37       14.69     17.02 o 
   1 -10   2      901.60      756.01     30.01 o 
   2 -10   2     5817.20     5846.90    147.43 o 
   3 -10   2     1776.31     1723.72     59.60 o 
   4 -10   2     4812.03     4628.85    107.52 o 
   5 -10   2     1581.17     1508.49     62.63 o 
   6 -10   2     3710.74     3614.84    116.93 o 
   7 -10   2      743.92      831.74     52.54 o 
   8 -10   2      776.28      650.22     46.55 o 
   9 -10   2     1030.19      915.57     55.46 o 
  10 -10   2     1914.67     1921.12    143.37 o 
  11 -10   2        1.62      -12.34     21.35 o 
  -5  -9   2     1228.73     1406.95    121.10 o 
  -4  -9   2      378.14      322.16     56.33 o 
  -3  -9   2      821.86      796.77     84.64 o 
  -2  -9   2      580.33      542.02     34.75 o 
  -1  -9   2    20432.49    18362.90    309.66 o 
   0  -9   2     2426.90     2326.81     62.32 o 
   1  -9   2      860.93      804.34     34.37 o 
   2  -9   2     2293.44     2267.16    173.81 o 
   3  -9   2      149.33      138.07     18.71 o 
   4  -9   2     4934.42     4708.68    128.60 o 
   5  -9   2     6797.33     6763.12    166.72 o 
   6  -9   2      123.77       92.89     18.28 o 
   7  -9   2     4243.93     4264.38    193.14 o 
   8  -9   2     3424.02     3603.79    112.15 o 
   9  -9   2      311.30      318.40     80.71 o 
  10  -9   2      300.22      290.03     54.04 o 
  11  -9   2     1070.06      952.47    103.22 o 
  -6  -8   2      773.21      774.24     85.98 o 
  -5  -8   2      447.38      485.66     66.00 o 
  -4  -8   2    11874.99    12329.27    389.66 o 
  -3  -8   2      439.21      488.64     37.64 o 
  -2  -8   2      452.81      480.86     35.13 o 
  -1  -8   2        0.65        5.14      3.98 o 
   0  -8   2     1068.50      906.81     39.19 o 
   1  -8   2     2009.87     1899.40     87.17 o 
   2  -8   2    16994.79    16452.14    396.63 o 
   3  -8   2       15.31       12.68      9.28 o 
   4  -8   2     1284.23     1137.24     44.39 o 
   5  -8   2    19463.78    19055.64    361.76 o 
   6  -8   2        6.68       11.21      7.72 o 
   7  -8   2     9099.36     9201.63    305.06 o 
   8  -8   2      455.40      388.67     55.63 o 
   9  -8   2      487.27      483.32     35.34 o 
  10  -8   2      250.77      234.66     49.15 o 
  11  -8   2     3306.62     3354.13    198.72 o 
  -7  -7   2      149.61      112.65     32.25 o 
  -6  -7   2       57.60       70.51     25.06 o 
  -5  -7   2     1262.13      406.15    585.89 o 
  -4  -7   2     2771.37     2812.08     71.14 o 
  -3  -7   2      203.93      197.73     16.68 o 
  -2  -7   2      395.38      363.43     21.11 o 
  -1  -7   2    19016.49    18125.65    327.53 o 
   0  -7   2    13286.70    12708.05    225.53 o 
   1  -7   2       31.96       40.06      8.47 o 
   2  -7   2     2106.66     1958.61     88.34 o 
   3  -7   2      361.16      344.41     26.83 o 
   4  -7   2    10755.54    10722.79    211.90 o 
   5  -7   2      851.79      811.96     45.74 o 
   6  -7   2     1250.30     1244.96     60.36 o 
   7  -7   2        7.96       10.40     12.12 o 
   8  -7   2    21677.47    20025.81    785.26 o 
   9  -7   2        2.28       16.22     14.05 o 
  10  -7   2     2256.81     2310.95    152.20 o 
  11  -7   2       20.45       26.74     22.90 o 
  12  -7   2      255.76      224.00     51.14 o 
  -8  -6   2     6804.47     6657.61    251.59 o 
  -7  -6   2      669.96      620.62     67.63 o 
  -6  -6   2     4441.90     4561.22    249.44 o 
  -5  -6   2        4.05       -2.67      3.30 o 
  -4  -6   2      778.65      811.81     35.30 o 
  -3  -6   2    20859.28    21084.57    305.41 o 
  -2  -6   2     1538.57     1541.11     49.53 o 
  -1  -6   2     1085.57     1142.59     32.39 o 
   0  -6   2     2218.71     2109.68     46.23 o 
   1  -6   2       60.50       20.26     30.34 o 
   2  -6   2     1490.37     1522.76     42.65 o 
   3  -6   2    12800.22    11685.70    553.05 o 
   4  -6   2      427.32      345.53     26.80 o 
   5  -6   2    16326.30    16342.56    235.55 o 
   6  -6   2     1427.92     1502.53     54.82 o 
   7  -6   2     4937.77     4749.05    106.64 o 
   8  -6   2      561.82      488.99     34.75 o 
   9  -6   2        0.72        0.06     14.22 o 
  10  -6   2     4139.89     4304.97    213.82 o 
  11  -6   2     3311.40     3564.99    203.47 o 
  12  -6   2       67.37      157.67     44.78 o 
  -9  -5   2     3081.63     3052.06    180.97 o 
  -8  -5   2      819.96      889.20     57.29 o 
  -7  -5   2      362.35      353.44     34.76 o 
  -6  -5   2     8245.43     8632.44    257.05 o 
  -5  -5   2     5597.25     5295.00    198.89 o 
  -4  -5   2      708.07      784.15     27.67 o 
  -3  -5   2        3.04       10.86      4.49 o 
  -2  -5   2     2926.31     2834.70     68.67 o 
  -1  -5   2       23.83       21.07      4.40 o 
   0  -5   2    60687.97    58615.84    667.55 o 
   1  -5   2      711.05      565.10     27.33 o 
   2  -5   2      175.16      183.32     13.17 o 
   3  -5   2     2528.10     2611.33     71.01 o 
   4  -5   2      374.37      358.35     21.72 o 
   5  -5   2     7292.21     7295.89    131.34 o 
   6  -5   2      444.20      461.97     22.93 o 
   7  -5   2     1017.72     1157.22     44.35 o 
   8  -5   2     6424.56     5792.82    480.52 o 
   9  -5   2     6876.94     6926.00    266.17 o 
  10  -5   2      898.82      971.15     96.16 o 
  11  -5   2        7.98        3.27     17.11 o 
  12  -5   2       93.20       98.25     37.47 o 
 -10  -4   2       21.15        9.90     14.04 o 
  -9  -4   2      414.86      430.74     64.47 o 
  -8  -4   2     6320.91     6207.01    181.50 o 
  -7  -4   2     2629.62     2655.17     93.09 o 
  -6  -4   2     2307.87     2410.19     65.89 o 
  -5  -4   2      229.91      276.70     20.09 o 
  -4  -4   2     2540.89     2640.75     52.86 o 
  -3  -4   2    56088.45    57298.37    652.78 o 
  -2  -4   2      827.99      743.14     23.34 o 
  -1  -4   2     4247.86     4626.22     71.15 o 
   0  -4   2     2090.12     2026.72     51.22 o 
   1  -4   2    22401.18    21707.00    337.97 o 
   2  -4   2     5151.21     6004.34    114.29 o 
   3  -4   2    27730.54    26946.35    334.89 o 
   4  -4   2     5176.11     5080.31     94.38 o 
   5  -4   2       20.88       31.40      7.46 o 
   6  -4   2    23873.68    23654.12    273.07 o 
   7  -4   2       11.69       16.26      5.25 o 
   8  -4   2     3269.52     3075.83    226.47 o 
   9  -4   2     1432.67     1626.95    117.64 o 
  10  -4   2      269.69      271.42     51.81 o 
  11  -4   2       90.36      156.43     43.70 o 
 -10  -3   2     5199.19     5306.51    253.17 o 
  -9  -3   2      198.14      180.04     41.46 o 
  -8  -3   2     8448.76     8807.63    192.60 o 
  -7  -3   2      930.59      916.42     48.32 o 
  -6  -3   2      782.01      757.92     34.56 o 
  -5  -3   2     1459.18     1492.65     46.01 o 
  -4  -3   2     5244.91     4941.57    109.53 o 
  -3  -3   2     4953.29     4804.10     79.81 o 
  -2  -3   2     4300.14     4669.20     71.70 o 
  -1  -3   2      408.00      389.21     13.47 o 
   0  -3   2    39043.95    37518.20    543.38 o 
   1  -3   2    34239.72    32059.64    452.25 o 
   2  -3   2    16957.24    16877.02    210.86 o 
   3  -3   2    29266.73    30671.54    369.79 o 
   4  -3   2     3863.22     3476.49     53.59 o 
   5  -3   2     6439.40     6838.39     88.02 o 
   6  -3   2      713.56      833.20     36.07 o 
   7  -3   2        8.56       11.58      4.34 o 
   8  -3   2     2408.31     2356.75    117.71 o 
   9  -3   2    18404.17    18368.73    515.32 o 
  10  -3   2      496.13      631.94     78.18 o 
  11  -3   2      373.24      300.43     57.32 o 
 -11  -2   2     2718.65     2682.75    180.96 o 
 -10  -2   2      160.40      176.06     42.48 o 
  -9  -2   2      178.17      192.39     20.50 o 
  -8  -2   2     2278.38     2301.50    211.86 o 
  -7  -2   2    18481.61    18543.15    315.72 o 
  -6  -2   2     2546.48     2605.86     72.24 o 
  -5  -2   2     4268.51     4447.28     84.86 o 
  -4  -2   2     2033.53     2194.18     98.82 o 
  -3  -2   2      579.18      596.25     44.14 o 
  -2  -2   2    99616.67    97148.39   1350.35 o 
  -1  -2   2       86.93      161.42     18.07 o 
   0  -2   2     7953.47     8096.67    183.47 o 
   1  -2   2    10542.37    10481.68    128.72 o 
   2  -2   2     2732.32     2321.91     38.47 o 
   3  -2   2     2864.56     2668.34     43.03 o 
   4  -2   2    10143.29    10503.96    114.86 o 
   5  -2   2    20932.94    21628.59    274.32 o 
   6  -2   2    25056.69    25787.20    286.62 o 
   7  -2   2     2632.12     2709.41     61.25 o 
   8  -2   2     4543.82     4513.37    103.20 o 
   9  -2   2       13.14       65.92     25.68 o 
  10  -2   2     1910.44     2026.02    143.90 o 
  11  -2   2     2456.15     2491.13    171.51 o 
 -11  -1   2     3010.98     2855.03    183.86 o 
 -10  -1   2     8746.08     8756.30    331.63 o 
  -9  -1   2     1392.55     1467.56     80.07 o 
  -8  -1   2     6425.21     7017.19    405.88 o 
  -7  -1   2     1293.36     1446.71     49.68 o 
  -6  -1   2     5637.56     5813.25    101.87 o 
  -5  -1   2    17355.14    16956.65    225.53 o 
  -4  -1   2     6211.45     6291.82    308.51 o 
  -3  -1   2     1017.43      776.38     31.46 o 
  -2  -1   2     3056.12     2843.26     61.44 o 
  -1  -1   2      216.10      154.78     13.09 o 
   0  -1   2     1358.66     1273.29     44.00 o 
   1  -1   2    74582.13    71506.01    921.35 o 
   2  -1   2    28650.97    28353.69    274.40 o 
   3  -1   2     1253.81     1225.46     24.14 o 
   4  -1   2     5919.29     5976.92     72.68 o 
   5  -1   2     1076.24      942.91     26.45 o 
   6  -1   2      105.64      105.18     24.47 o 
   7  -1   2      550.66      629.30     27.49 o 
   8  -1   2     3432.65     3166.89     86.08 o 
   9  -1   2     3157.86     3289.39     91.68 o 
  10  -1   2     4545.30     4483.28    225.82 o 
  11  -1   2     3469.94     3005.99    194.07 o 
 -12   0   2      121.82      126.06     43.41 o 
 -11   0   2        9.76       23.98     21.35 o 
 -10   0   2      669.16      595.15     76.54 o 
  -9   0   2     2065.66     2007.70    131.91 o 
  -8   0   2     6121.31     5724.04    224.03 o 
  -7   0   2    10429.06     9998.67    228.00 o 
  -6   0   2    10139.23     9797.67    138.84 o 
  -5   0   2    27937.04    28669.53    402.86 o 
  -4   0   2     4849.61     5620.47    177.33 o 
  -3   0   2    12563.68    13259.44    268.73 o 
  -2   0   2    49688.70    48395.18    479.47 o 
  -1   0   2    10423.22    10910.85    239.47 o 
   0   0   2     5150.51     5690.97     75.59 o 
   1   0   2    15272.64    15708.66    161.99 o 
   2   0   2    35937.18    34590.68    404.55 o 
   3   0   2        4.98       25.81      4.44 o 
   4   0   2     7956.74     7695.43     99.99 o 
   5   0   2     8362.31     7882.88    130.37 o 
   6   0   2     1317.57     1128.03     32.06 o 
   7   0   2    18220.14    17522.39    248.41 o 
   8   0   2     1391.64     1193.81     63.77 o 
   9   0   2        6.03        5.78      8.74 o 
  10   0   2      915.44      904.16     98.34 o 
 -12   1   2      779.65      829.46    101.06 o 
 -11   1   2     1983.00     2006.59    150.25 o 
 -10   1   2        1.55        4.05     17.25 o 
  -9   1   2     8204.93     8032.91    294.38 o 
  -8   1   2     4341.64     4013.89    181.77 o 
  -7   1   2      900.51      847.61     51.34 o 
  -6   1   2    10688.96    10500.95    215.56 o 
  -5   1   2      611.81      567.56     51.34 o 
  -4   1   2      343.71      335.31     15.02 o 
  -3   1   2     5730.67     5920.46     83.98 o 
  -2   1   2    52265.87    53259.93    734.18 o 
  -1   1   2    26098.76    26751.81    540.97 o 
   0   1   2        0.56       48.46     11.30 o 
   1   1   2    35289.33    35359.94    555.93 o 
   2   1   2    14317.05    14950.86    143.31 o 
   3   1   2    22647.36    22164.78    236.84 o 
   4   1   2    15097.49    15357.72    176.84 o 
   5   1   2     1650.60     1581.00     34.95 o 
   6   1   2      609.04      542.83     22.61 o 
   7   1   2      309.35      284.83     26.00 o 
   8   1   2      324.02      404.35     34.13 o 
   9   1   2     1064.37     1080.27    101.49 o 
  10   1   2     3384.18     3865.74    215.58 o 
 -12   2   2     2007.99     1738.54    146.61 o 
 -11   2   2      217.10      267.47     53.51 o 
 -10   2   2      859.77      774.98     85.87 o 
  -9   2   2       30.78       45.98     22.57 o 
  -8   2   2      960.45      850.17     78.60 o 
  -7   2   2     4563.85     4469.76    132.48 o 
  -6   2   2    18589.51    18206.74    464.57 o 
  -5   2   2    20402.78    19784.56    307.48 o 
  -4   2   2     1370.37     1565.85     33.31 o 
  -3   2   2     1978.02     2379.96     45.85 o 
  -2   2   2       18.17       37.12      6.23 o 
  -1   2   2     8734.64     9111.14    215.51 o 
   0   2   2     9738.57    10703.38    252.78 o 
   1   2   2    26760.29    27170.28    575.28 o 
   2   2   2     6370.11     7056.74    137.05 o 
   3   2   2     4563.37     4464.96    128.28 o 
   4   2   2    13346.63    13244.90    144.26 o 
   5   2   2       70.37      114.70     10.46 o 
   6   2   2    17889.46    16438.19    232.36 o 
   7   2   2     9235.10     9673.03    205.76 o 
   8   2   2     1531.16     1606.93     75.86 o 
   9   2   2      885.35      871.58     93.80 o 
 -12   3   2      494.63      484.94     76.74 o 
 -11   3   2        4.24       -1.78     18.07 o 
 -10   3   2    11342.61    11152.01    381.37 o 
  -9   3   2     6603.59     6425.71    258.22 o 
  -8   3   2     5091.82     4706.69    203.53 o 
  -7   3   2     8024.25     7794.07    229.65 o 
  -6   3   2        0.43       11.97     11.26 o 
  -5   3   2    15178.21    16046.32    423.08 o 
  -4   3   2     9016.93     9353.49    160.09 o 
  -3   3   2      175.85      151.28     12.67 o 
  -2   3   2     8090.34     7676.41    139.15 o 
  -1   3   2     7318.71     7710.59    198.86 o 
   0   3   2    13303.01    13694.92    492.01 o 
   1   3   2     3433.03     3728.67    101.06 o 
   2   3   2     6501.56     6646.74    113.78 o 
   3   3   2    19615.37    18913.23    322.52 o 
   4   3   2      361.20      452.19     14.96 o 
   5   3   2      740.82      721.15     25.54 o 
   6   3   2       61.80       67.57     12.72 o 
   7   3   2     5396.03     5434.64    164.80 o 
   8   3   2     1359.51     1449.73     92.35 o 
   9   3   2      676.77      689.27     85.73 o 
 -12   4   2        1.05        1.50     16.22 o 
 -11   4   2        2.13       -6.02     15.37 o 
 -10   4   2      234.72      231.78     48.13 o 
  -9   4   2       86.97      141.30     36.46 o 
  -8   4   2     3410.57     3329.67    169.70 o 
  -7   4   2     3953.01     3934.60     75.99 o 
  -6   4   2     3894.73     3877.43    111.90 o 
  -5   4   2    12248.34    12677.04    182.84 o 
  -4   4   2    41158.14    42825.88    517.45 o 
  -3   4   2     1536.66     1265.97     36.11 o 
  -2   4   2     9862.31    10302.39    160.28 o 
  -1   4   2     4476.07     4527.31     90.06 o 
   0   4   2     4213.88     4260.78     80.29 o 
   1   4   2     2847.69     3068.40     70.23 o 
   2   4   2     7678.49     7989.94    136.29 o 
   3   4   2     6995.34     7066.14    159.07 o 
   4   4   2     7183.86     6856.98    229.16 o 
   5   4   2     1601.58     1690.07    103.25 o 
   6   4   2     2732.81     2602.23    136.95 o 
   7   4   2     1408.84     1413.14    101.21 o 
   8   4   2     1644.00     1778.09    116.62 o 
 -12   5   2     1614.34     1633.43    141.08 o 
 -11   5   2      170.69      179.76     44.75 o 
 -10   5   2     3569.92     3843.38    203.85 o 
  -9   5   2      778.78      971.87     93.46 o 
  -8   5   2      582.98      496.01     24.81 o 
  -7   5   2    15770.55    16093.15    277.55 o 
  -6   5   2     1141.31     1072.92     40.44 o 
  -5   5   2    10028.75    10428.72    161.40 o 
  -4   5   2        0.20        5.55      4.67 o 
  -3   5   2      142.54      158.54     15.33 o 
  -2   5   2       43.80      116.07     22.53 o 
  -1   5   2    41228.84    40708.34    585.39 o 
   0   5   2     1305.12     1330.54     36.14 o 
   1   5   2      486.14      509.43     33.82 o 
   2   5   2     7863.29     7828.19    172.06 o 
   3   5   2      657.25      608.26     59.45 o 
   4   5   2    12041.69    12045.54    352.39 o 
   5   5   2     2392.72     2326.56    131.61 o 
   6   5   2       24.09       43.21     20.99 o 
   7   5   2      910.78      914.64     86.52 o 
 -12   6   2     5948.97     5763.97    279.62 o 
 -11   6   2     1429.71     1402.90    124.74 o 
 -10   6   2      380.54      347.19     60.38 o 
  -9   6   2        3.97        9.50      4.98 o 
  -8   6   2      105.73      110.56     17.23 o 
  -7   6   2       85.88       94.10     18.58 o 
  -6   6   2      561.02      628.18     31.06 o 
  -5   6   2     1854.52     1702.92     51.90 o 
  -4   6   2    27407.54    26479.43    413.38 o 
  -3   6   2      878.04      855.17     39.02 o 
  -2   6   2      441.31      412.91     25.30 o 
  -1   6   2      330.31      311.55     20.08 o 
   0   6   2      205.99      280.67     26.50 o 
   1   6   2    12636.12    11673.96    318.55 o 
   2   6   2     4735.05     4686.54    186.68 o 
   3   6   2        4.21        7.47      7.44 o 
   4   6   2     1457.67     1584.90    109.77 o 
   5   6   2     9639.03     9617.78    325.96 o 
   6   6   2       66.98       27.89     18.18 o 
   7   6   2     3835.83     3446.17    185.95 o 
 -12   7   2      300.91      336.82     65.03 o 
 -11   7   2     3913.90     4149.67    226.68 o 
 -10   7   2       34.50       66.23     31.23 o 
  -9   7   2     7230.17     7835.86    336.40 o 
  -8   7   2      683.24      766.92     59.05 o 
  -7   7   2     5422.43     5423.68    136.88 o 
  -6   7   2     9690.64     9956.38    254.90 o 
  -5   7   2      333.34      358.31     24.06 o 
  -4   7   2     1917.58     1750.18     62.97 o 
  -3   7   2      537.43      557.65     32.78 o 
  -2   7   2      482.21      424.31     27.15 o 
  -1   7   2    13063.54    12942.84    223.55 o 
   0   7   2     4435.49     4493.38     90.22 o 
   1   7   2      446.08      384.66     50.38 o 
   2   7   2     7086.44     7334.34    260.85 o 
   3   7   2      226.61      229.80     42.40 o 
   4   7   2     8269.87     8403.53    304.80 o 
   5   7   2       75.68       97.62     31.73 o 
   6   7   2        3.04      -14.38     17.51 o 
 -11   8   2       93.40       79.75     32.17 o 
 -10   8   2       70.11       81.02     32.82 o 
  -9   8   2     1234.50     1330.19     61.66 o 
  -8   8   2     5901.70     6187.30    156.68 o 
  -7   8   2      219.67      262.95     28.09 o 
  -6   8   2     1697.84     1653.01     71.47 o 
  -5   8   2      822.15      753.32     61.11 o 
  -4   8   2     3457.39     3023.37    145.89 o 
  -3   8   2    24557.81    22835.29    900.49 o 
  -2   8   2      148.26      135.72     16.40 o 
  -1   8   2      470.52      470.09     27.31 o 
   0   8   2      553.98      477.63     57.04 o 
   1   8   2      163.17      145.29     33.96 o 
   2   8   2       84.37       82.19     26.80 o 
   3   8   2     1403.67     1385.64    111.44 o 
   4   8   2        6.39       20.57     14.92 o 
   5   8   2     5325.21     5332.87    251.02 o 
 -11   9   2     2442.52     2379.12    170.60 o 
 -10   9   2      303.84      256.39     55.01 o 
  -9   9   2     2471.26     2624.24     97.56 o 
  -8   9   2      394.59      457.87     39.07 o 
  -7   9   2       97.64      147.61     65.54 o 
  -6   9   2    11789.64    11732.49    248.23 o 
  -5   9   2      331.53      435.13     49.15 o 
  -4   9   2      172.76      174.98     21.31 o 
  -3   9   2      106.63       98.15     15.70 o 
  -2   9   2     2524.16     2807.58    143.34 o 
  -1   9   2      128.17       71.89     22.89 o 
   0   9   2    11667.92    12176.50    377.20 o 
   1   9   2      698.67      695.95     76.48 o 
   2   9   2     1060.36     1096.32    100.87 o 
   3   9   2     3575.40     3473.90    193.58 o 
 -10  10   2       85.09       52.68     29.13 o 
  -9  10   2      911.80      964.37     60.36 o 
  -8  10   2      345.22      463.46     41.75 o 
  -7  10   2      645.26      692.78     51.01 o 
  -6  10   2      474.31      467.34     41.87 o 
  -5  10   2      476.23      510.82     57.43 o 
  -4  10   2       52.61       61.36     23.02 o 
  -3  10   2    11759.49    12196.43    368.33 o 
  -2  10   2     1724.88     1892.19    122.69 o 
  -1  10   2       45.50       54.52     22.93 o 
   0  10   2      549.94      443.11     62.48 o 
   1  10   2     1208.19     1129.55    104.44 o 
  -9  11   2      260.28      246.38     32.78 o 
  -8  11   2      910.97      986.88     64.63 o 
  -7  11   2      353.53      357.72     40.20 o 
  -6  11   2     1571.87     1655.11     83.85 o 
  -5  11   2     2546.27     2346.08    135.85 o 
  -4  11   2       48.47       47.33     22.35 o 
  -3  11   2       79.66       75.37     26.52 o 
  -2  11   2     1579.95     1677.94    122.64 o 
  -1  11   2       56.66       16.51     16.56 o 
  -7  12   2     2671.98     2480.28    110.24 o 
  -6  12   2      189.31      198.21     30.52 o 
  -5  12   2       11.61       -5.21     18.51 o 
   4 -13   3       90.68      106.94     21.94 o 
   5 -13   3      330.85      269.36     48.66 o 
   6 -13   3     1320.99     1312.16    106.12 o 
   0 -12   3     3209.11     3332.30    195.27 o 
   1 -12   3        1.38        5.26     14.44 o 
   2 -12   3     3799.14     3625.90    173.99 o 
   3 -12   3     1396.78     1568.03     76.89 o 
   4 -12   3       46.57       31.76     17.10 o 
   5 -12   3     1080.91     1105.93     65.11 o 
   6 -12   3        0.10       -3.82     17.80 o 
   7 -12   3        5.96       -6.03     14.05 o 
   8 -12   3      111.85       92.01     25.61 o 
  -2 -11   3     1314.22     1447.43    126.03 o 
  -1 -11   3     2768.27     2849.11    174.96 o 
   0 -11   3     1193.04     1246.66     63.76 o 
   1 -11   3     1827.79     1924.66    133.56 o 
   2 -11   3     1628.87     1628.97     59.84 o 
   3 -11   3     3800.89     3799.31    160.74 o 
   4 -11   3        7.27        2.35      8.07 o 
   5 -11   3     1832.45     1807.01     80.58 o 
   6 -11   3      105.63      139.66     27.00 o 
   7 -11   3      375.37      434.15     58.34 o 
   8 -11   3     5120.44     4706.61    141.62 o 
   9 -11   3      912.78      962.52     59.93 o 
  10 -11   3       12.69        2.69     15.24 o 
  -4 -10   3        0.59        7.79     17.54 o 
  -3 -10   3      335.41      298.18     55.91 o 
  -2 -10   3      138.67      127.48     35.62 o 
  -1 -10   3     3988.41     3970.85    241.17 o 
   0 -10   3     3394.99     3466.64    108.44 o 
   1 -10   3      271.24      306.06     38.50 o 
   2 -10   3     1940.95     1806.79    127.23 o 
   3 -10   3      940.90      933.89     51.34 o 
   4 -10   3     8976.39     9356.17    205.59 o 
   5 -10   3     3638.01     3809.22    118.50 o 
   6 -10   3        0.56        1.61      9.48 o 
   7 -10   3       97.15       63.75     38.49 o 
   8 -10   3      263.69      333.71     52.77 o 
   9 -10   3      628.29      693.73     79.05 o 
  10 -10   3      679.38      729.60     85.23 o 
  -5  -9   3     3712.60     3667.23    202.75 o 
  -4  -9   3     3364.95     3509.22    192.40 o 
  -3  -9   3       84.58       90.36     30.56 o 
  -2  -9   3      164.97      225.11     44.64 o 
  -1  -9   3        8.65       11.56      6.48 o 
   0  -9   3     3688.73     3499.77    107.76 o 
   1  -9   3     7952.04     7062.77    145.62 o 
   2  -9   3     2131.62     2205.83    141.60 o 
   3  -9   3     1312.00     1201.03     56.10 o 
   4  -9   3     1017.94      938.86     50.96 o 
   5  -9   3     1525.69     1595.73     69.75 o 
   6  -9   3        0.21        2.52      7.30 o 
   7  -9   3     4908.40     5348.79    231.90 o 
   8  -9   3     2493.26     2283.61    136.69 o 
   9  -9   3     1736.40     1840.78    128.18 o 
  10  -9   3     1702.45     1650.13    128.22 o 
  11  -9   3      250.31      263.01     54.11 o 
  -7  -8   3     1649.39     1489.34    121.42 o 
  -6  -8   3     3011.59     2873.17    169.54 o 
  -5  -8   3      112.67      102.87     31.90 o 
  -4  -8   3     7390.80     7573.24    284.70 o 
  -3  -8   3     1481.17     1554.55    156.29 o 
  -2  -8   3      130.33      101.96     19.29 o 
  -1  -8   3      845.92      667.86     32.92 o 
   0  -8   3     3610.19     3218.12     80.10 o 
   1  -8   3     5959.30     5312.92    172.19 o 
   2  -8   3     3854.67     3699.85     80.74 o 
   3  -8   3     2500.89     2247.48     61.89 o 
   4  -8   3     9341.49     9429.73    233.20 o 
   5  -8   3       60.30       58.48     13.77 o 
   6  -8   3      176.48      196.23     24.87 o 
   7  -8   3     1969.85     1983.12     83.46 o 
   8  -8   3     3404.79     3540.25    392.11 o 
   9  -8   3      827.84      732.60     78.33 o 
  10  -8   3      846.99      721.29     83.65 o 
  11  -8   3      391.84      327.67     59.58 o 
  -7  -7   3     2531.96     2460.43    149.92 o 
  -6  -7   3      931.21      943.15     87.92 o 
  -5  -7   3     1171.16     1264.19    100.08 o 
  -4  -7   3     1987.66     1936.92    129.76 o 
  -3  -7   3    18476.54    17675.22    843.31 o 
  -2  -7   3     4058.41     4107.12    155.32 o 
  -1  -7   3     2154.21     2054.90     58.20 o 
   0  -7   3     3397.86     3484.09    106.59 o 
   1  -7   3     1576.41     1523.45     76.96 o 
   2  -7   3     8992.22     8905.55    276.94 o 
   3  -7   3    13001.20    13451.28    214.29 o 
   4  -7   3     3127.28     3073.05    104.94 o 
   5  -7   3     4529.80     4617.49    120.28 o 
   6  -7   3     3018.93     3008.75     82.05 o 
   7  -7   3      307.99      256.03     22.74 o 
   8  -7   3      861.96      877.42     51.42 o 
   9  -7   3     3773.93     3759.11    186.43 o 
  10  -7   3     4813.92     5129.19    236.37 o 
  11  -7   3      161.33      129.51     38.81 o 
  -8  -6   3      438.50      427.54     41.24 o 
  -7  -6   3     2298.49     2443.24     74.39 o 
  -6  -6   3    12862.44    13401.02    271.13 o 
  -5  -6   3       84.41       72.96     14.99 o 
  -4  -6   3     3208.85     3090.74     95.08 o 
  -3  -6   3        4.97       31.79     17.32 o 
  -2  -6   3       71.41       33.35     35.14 o 
  -1  -6   3     2137.22     2371.56     50.16 o 
   0  -6   3    26977.55    26817.82    161.28 o 
   1  -6   3     4094.58     4216.86     76.61 o 
   2  -6   3     4015.16     3948.01     91.84 o 
   3  -6   3    13935.20    13948.20    238.63 o 
   4  -6   3      962.30      985.36     66.14 o 
   5  -6   3    21073.32    21101.44    253.03 o 
   6  -6   3     3973.41     3914.53     80.18 o 
   7  -6   3      799.28      792.84     38.32 o 
   8  -6   3        0.26       -2.06      8.27 o 
   9  -6   3     3007.11     3188.23    167.90 o 
  10  -6   3      137.94      127.51     36.07 o 
  11  -6   3        7.58       -3.75     17.85 o 
  -9  -5   3      436.48      398.93     62.21 o 
  -8  -5   3      194.91      139.91     24.11 o 
  -7  -5   3      126.40       99.78     14.42 o 
  -6  -5   3     4359.91     4624.83    128.17 o 
  -5  -5   3      136.16      118.74     14.16 o 
  -4  -5   3     1542.53     1458.81     48.38 o 
  -3  -5   3    27434.56    26207.54    210.65 o 
  -2  -5   3     6021.00     5695.88    110.43 o 
  -1  -5   3       72.18       72.02      6.93 o 
   0  -5   3     3092.47     3097.76     54.11 o 
   1  -5   3       36.81       43.34     19.36 o 
   2  -5   3    21680.40    22447.63    187.41 o 
   3  -5   3     6079.20     6152.64    102.62 o 
   4  -5   3        4.43       24.22      6.91 o 
   5  -5   3      824.49      682.02     27.89 o 
   6  -5   3    23290.71    22833.62    242.60 o 
   7  -5   3       15.94       35.17      9.65 o 
   8  -5   3     6369.57     5963.59    437.99 o 
   9  -5   3      594.60      606.37     70.15 o 
  10  -5   3     1874.08     1893.43    137.41 o 
  11  -5   3     3228.03     3386.71    198.96 o 
 -10  -4   3     3942.06     3656.43    205.30 o 
  -9  -4   3     1323.29     1366.02     73.86 o 
  -8  -4   3     7510.38     7512.15    146.20 o 
  -7  -4   3     1207.43     1255.32     49.21 o 
  -6  -4   3     5477.54     5435.36    161.32 o 
  -5  -4   3     9459.27     9605.16    188.73 o 
  -4  -4   3     4225.61     4399.28     82.44 o 
  -3  -4   3     6369.30     6748.99    163.20 o 
  -2  -4   3     4207.73     4294.16     68.68 o 
  -1  -4   3      202.71      240.91     11.13 o 
   0  -4   3     7527.22     7368.46    133.83 o 
   1  -4   3    12420.77    11686.93    181.75 o 
   2  -4   3     2527.90     2871.49     64.69 o 
   3  -4   3    23758.51    24091.97    300.96 o 
   4  -4   3      399.81      371.08     18.18 o 
   5  -4   3    12696.24    12382.84    158.84 o 
   6  -4   3      131.64       90.75      9.09 o 
   7  -4   3      628.91      729.81     75.97 o 
   8  -4   3     5083.97     4841.73    353.73 o 
   9  -4   3     7690.97     8185.01    297.10 o 
  10  -4   3       16.12       10.16     16.36 o 
  11  -4   3      346.30      362.69     65.78 o 
 -10  -3   3       54.56       74.80     27.39 o 
  -9  -3   3        2.47        0.92     17.46 o 
  -8  -3   3     4338.28     4643.01    124.64 o 
  -7  -3   3     7116.96     6937.36    157.20 o 
  -6  -3   3     4226.03     4223.56     90.54 o 
  -5  -3   3      124.25      113.55     15.21 o 
  -4  -3   3     6497.18     6912.27    103.63 o 
  -3  -3   3     1758.22     1754.23     41.26 o 
  -2  -3   3    50482.38    48051.04    732.36 o 
  -1  -3   3      923.05     1097.69     19.56 o 
   0  -3   3     3168.62     3390.82    102.90 o 
   1  -3   3     1567.77     1666.26     30.71 o 
   2  -3   3      191.13      275.83     13.21 o 
   3  -3   3     3853.94     3536.58     52.56 o 
   4  -3   3      566.61      486.47     39.71 o 
   5  -3   3       29.18       58.21      7.07 o 
   6  -3   3    18624.26    17553.06    189.10 o 
   7  -3   3     3809.01     3599.83     77.64 o 
   8  -3   3     1643.60     1642.16     95.33 o 
   9  -3   3       14.60      131.39     34.44 o 
  10  -3   3       13.01       11.36     17.09 o 
  11  -3   3     7777.56     7843.85    327.64 o 
 -11  -2   3        8.88       10.48     16.91 o 
 -10  -2   3     6949.40     6990.02    289.25 o 
  -9  -2   3      715.35      722.86     52.77 o 
  -8  -2   3      672.29      743.32     39.83 o 
  -7  -2   3      243.37      319.00     25.43 o 
  -6  -2   3        5.38        8.49      7.34 o 
  -5  -2   3    53260.11    52649.14    771.02 o 
  -4  -2   3      890.76     1015.76     41.29 o 
  -3  -2   3     2994.00     3456.77     77.91 o 
  -2  -2   3       62.12       74.99      9.71 o 
  -1  -2   3    48077.22    46882.07    650.14 o 
   0  -2   3    17676.17    19225.62    276.32 o 
   1  -2   3    65579.94    61940.05    694.68 o 
   2  -2   3       37.42       22.81      3.26 o 
   3  -2   3     3511.10     3299.98     45.08 o 
   4  -2   3    28020.37    27876.57    196.76 o 
   5  -2   3      112.95      148.11      9.81 o 
   6  -2   3     8720.64     8653.84    112.92 o 
   7  -2   3      216.02      179.73     12.82 o 
   8  -2   3     1393.83     1360.36     53.58 o 
   9  -2   3      363.54      360.47     56.08 o 
  10  -2   3     3144.48     3212.95    186.34 o 
  11  -2   3      153.82      122.64     37.11 o 
 -11  -1   3      175.11      118.44     36.36 o 
 -10  -1   3     6966.03     7223.70    293.08 o 
  -9  -1   3      255.43      301.63     17.79 o 
  -8  -1   3     2732.34     2643.49     81.92 o 
  -7  -1   3      485.45      523.21     25.10 o 
  -6  -1   3     3379.63     3360.89    100.64 o 
  -5  -1   3      155.34      233.13     25.80 o 
  -4  -1   3     4253.68     4795.53    109.94 o 
  -3  -1   3       10.68       30.63      5.72 o 
  -2  -1   3    50365.96    49258.94    701.11 o 
  -1  -1   3    29168.05    27868.87    583.86 o 
   0  -1   3      142.60       86.29      9.40 o 
   1  -1   3    17535.70    18251.17    173.25 o 
   2  -1   3     6640.80     6192.70     92.44 o 
   3  -1   3    15490.97    15695.74    156.04 o 
   4  -1   3     2450.18     2613.62     43.54 o 
   5  -1   3        0.13       15.24      4.10 o 
   6  -1   3      291.92      307.99     16.84 o 
   7  -1   3    24312.98    21556.26    360.70 o 
   8  -1   3       46.06       36.44      7.06 o 
   9  -1   3      955.36      965.16     50.98 o 
  10  -1   3       13.47       24.95     19.96 o 
 -12   0   3        8.50        2.61     25.17 o 
 -11   0   3       35.97       72.50     34.34 o 
 -10   0   3       56.20       23.68     15.92 o 
  -9   0   3    12577.19    12196.69    385.16 o 
  -8   0   3      101.31      135.80     32.99 o 
  -7   0   3     2719.60     2634.13     55.83 o 
  -6   0   3      981.77     1032.62     35.68 o 
  -5   0   3     8571.01     9082.90    304.48 o 
  -4   0   3    30430.94    32005.54    707.12 o 
  -3   0   3      214.07      253.01     13.89 o 
  -2   0   3     1242.98     1470.04    209.55 o 
  -1   0   3    22193.43    22421.15    474.68 o 
   0   0   3      202.74      399.80     14.48 o 
   1   0   3     5814.83     5195.69     83.41 o 
   2   0   3    12053.05    12468.06    138.37 o 
   3   0   3     5229.84     5192.48     65.46 o 
   4   0   3    32225.04    31283.41    332.58 o 
   5   0   3      547.39      549.51     20.13 o 
   6   0   3     8511.89     8368.74    126.72 o 
   7   0   3       85.52       64.55      8.50 o 
   8   0   3      837.31      791.93     39.38 o 
   9   0   3     4408.37     4851.14    227.59 o 
  10   0   3     4684.74     5002.08    247.66 o 
 -12   1   3     8575.05     7779.53    334.04 o 
 -11   1   3       81.79      107.40     37.14 o 
 -10   1   3     4860.51     5047.69    233.06 o 
  -9   1   3     1287.47     1351.88    106.84 o 
  -8   1   3     1124.61     1228.63     94.63 o 
  -7   1   3    14375.36    14155.02    281.75 o 
  -6   1   3    13153.04    13161.29    298.61 o 
  -5   1   3       15.05       13.92      5.15 o 
  -4   1   3        5.00       42.03      5.74 o 
  -3   1   3     3377.03     3304.87    106.97 o 
  -2   1   3     1460.40     1272.83     38.94 o 
  -1   1   3    59734.76    59210.97   1171.60 o 
   0   1   3    18935.88    20268.81    302.05 o 
   1   1   3     5481.52     5465.24     76.72 o 
   2   1   3      526.76      675.53     20.15 o 
   3   1   3       22.53       50.79      5.99 o 
   4   1   3       86.19      139.21     10.12 o 
   5   1   3      724.70      726.10     25.64 o 
   6   1   3     3600.40     3341.29     65.39 o 
   7   1   3     5726.77     5589.87    272.88 o 
   8   1   3     4194.67     4261.44    130.45 o 
   9   1   3     3005.00     2970.83    177.19 o 
 -12   2   3      537.88      552.93     81.12 o 
 -11   2   3       53.66       63.11     30.04 o 
 -10   2   3     2518.66     2390.46    153.96 o 
  -9   2   3    13340.20    13533.91    414.57 o 
  -8   2   3     4737.41     5102.71    212.97 o 
  -7   2   3     9226.23     9430.90    216.22 o 
  -6   2   3     1255.73     1442.73     31.71 o 
  -5   2   3     1925.55     1858.14     62.38 o 
  -4   2   3    44124.80    43139.56    504.70 o 
  -3   2   3     2270.48     2382.03     80.11 o 
  -2   2   3     1000.84     1208.09     40.29 o 
  -1   2   3     3063.27     3314.28    108.19 o 
   0   2   3    25922.90    27249.97    417.59 o 
   1   2   3     2759.74     3317.36     56.18 o 
   2   2   3    11018.48    11316.89    298.83 o 
   3   2   3    12018.58    11926.67    210.10 o 
   4   2   3      497.37      619.89     19.50 o 
   5   2   3    15950.35    15551.83    189.69 o 
   6   2   3      536.61      473.15     27.38 o 
   7   2   3      137.44      155.12     23.58 o 
   8   2   3     3346.04     3199.39    115.28 o 
   9   2   3      722.59      674.86     84.11 o 
 -12   3   3      759.40      717.26     92.29 o 
 -11   3   3     6127.48     5799.30    266.62 o 
 -10   3   3     1804.79     1735.53    130.28 o 
  -9   3   3      810.59      807.83     83.55 o 
  -8   3   3     7128.38     6882.83    259.37 o 
  -7   3   3     5577.59     5522.41    110.71 o 
  -6   3   3        9.18       28.88      6.29 o 
  -5   3   3     6687.61     6909.37    176.41 o 
  -4   3   3    24521.98    26592.46    395.15 o 
  -3   3   3    27401.00    28737.30    429.11 o 
  -2   3   3      591.73      684.94     32.57 o 
  -1   3   3    39448.47    40028.19    829.14 o 
   0   3   3    14125.26    15132.86    360.85 o 
   1   3   3     8368.63     9039.13    208.51 o 
   2   3   3    14372.39    15157.08    218.03 o 
   3   3   3     4861.99     4623.63     96.90 o 
   4   3   3      900.65     1033.72     51.83 o 
   5   3   3       55.52       49.38     18.45 o 
   6   3   3       11.60       13.43     12.44 o 
   7   3   3      474.36      457.92     55.95 o 
   8   3   3     5621.90     6031.02    236.69 o 
 -12   4   3     1129.65     1172.69    117.71 o 
 -11   4   3        5.66       13.29     22.00 o 
 -10   4   3      146.62      179.51     43.93 o 
  -9   4   3      813.11      725.92     79.36 o 
  -8   4   3    22246.68    21519.00    989.84 o 
  -7   4   3     5459.83     5293.28    316.57 o 
  -6   4   3      359.04      483.95     44.70 o 
  -5   4   3     1468.02     1620.49     44.93 o 
  -4   4   3     2305.04     2055.46     61.20 o 
  -3   4   3    13829.69     4799.07   7273.05 o 
  -2   4   3     1467.30     1670.21     75.12 o 
  -1   4   3    13514.42    13419.60    216.89 o 
   0   4   3     8046.94     8020.56    135.51 o 
   1   4   3     1095.45     1054.27     40.52 o 
   2   4   3     8441.46     8281.07    145.19 o 
   3   4   3      491.26      460.73     50.02 o 
   4   4   3    10519.72     9950.07    304.77 o 
   5   4   3    12351.27    12626.88    369.80 o 
   6   4   3      733.22      776.99     75.84 o 
   7   4   3     1072.45     1001.00     89.36 o 
 -12   5   3     2642.84     2841.38    187.27 o 
 -11   5   3     7184.91     7962.40    323.79 o 
 -10   5   3     2331.36     2293.09    153.87 o 
  -9   5   3     2218.70     1983.90    169.32 o 
  -8   5   3      870.32      882.88     49.34 o 
  -7   5   3     1254.95     1258.85     50.79 o 
  -6   5   3     5728.99     5573.57    107.39 o 
  -5   5   3     1827.13     1790.70     52.18 o 
  -4   5   3     7839.59     7669.88    151.85 o 
  -3   5   3      196.75      291.47     21.61 o 
  -2   5   3     7196.45     7917.28    197.25 o 
  -1   5   3     1792.11     1835.44     51.30 o 
   0   5   3     8396.47     7811.45    219.27 o 
   1   5   3    16368.71    15464.11    583.18 o 
   2   5   3     2841.33     2871.16    136.56 o 
   3   5   3      143.35      156.51     32.39 o 
   4   5   3       93.08      117.24     30.21 o 
   5   5   3     2082.57     2119.35    130.53 o 
   6   5   3     1936.86     2174.32    138.46 o 
   7   5   3     1667.19     1425.93    114.19 o 
 -12   6   3      221.62      187.95     48.46 o 
 -11   6   3       89.64       79.75     32.68 o 
 -10   6   3     1728.66     1912.63    140.87 o 
  -9   6   3     2879.85     3035.18    223.25 o 
  -8   6   3     6902.22     6992.24    155.83 o 
  -7   6   3     8016.81     8261.38    176.83 o 
  -6   6   3    13190.81    14007.90    260.26 o 
  -5   6   3     1491.68     1415.76     78.76 o 
  -4   6   3     3048.42     2961.60     83.80 o 
  -3   6   3     5123.37     4864.92    111.62 o 
  -2   6   3     4043.01     4124.67     96.19 o 
  -1   6   3       68.80       85.86     36.49 o 
   0   6   3     1773.91     2023.11    109.29 o 
   1   6   3     6947.52     6869.12    236.64 o 
   2   6   3     2541.24     2527.80    134.39 o 
   3   6   3     1101.02     1103.41     89.73 o 
   4   6   3     3619.29     3753.42    182.69 o 
   5   6   3       77.47       47.58     22.66 o 
   6   6   3     2010.95     2017.16    140.54 o 
 -12   7   3     2170.28     2509.71    177.83 o 
 -11   7   3        2.23      -11.04     17.18 o 
 -10   7   3     2222.37     2601.77    168.98 o 
  -9   7   3     3965.70     4093.22    171.90 o 
  -8   7   3      936.28      908.58     49.38 o 
  -7   7   3     8392.84     8760.94    192.27 o 
  -6   7   3      790.70      771.17     45.62 o 
  -5   7   3      146.12      134.72     17.54 o 
  -4   7   3      693.72      620.87     36.78 o 
  -3   7   3    19211.10    18633.66    312.06 o 
  -2   7   3     6925.85     6596.53    262.88 o 
  -1   7   3      137.25      171.27     14.88 o 
   0   7   3     2550.09     2418.79    128.38 o 
   1   7   3     1988.44     1915.44    118.04 o 
   2   7   3     6290.97     6416.06    246.00 o 
   3   7   3     2613.26     2846.32    159.16 o 
   4   7   3       58.32      108.50     32.91 o 
   5   7   3      857.04      877.60     93.48 o 
 -11   8   3       73.83       96.68     38.68 o 
 -10   8   3       95.23      174.06     44.84 o 
  -9   8   3       23.86       50.67     13.19 o 
  -8   8   3      171.47      201.05     25.09 o 
  -7   8   3     3937.45     4127.72    123.65 o 
  -6   8   3     9210.90     9675.71    212.23 o 
  -5   8   3       77.65       50.54     18.70 o 
  -4   8   3      855.10      764.97     78.67 o 
  -3   8   3      293.43      304.65     25.74 o 
  -2   8   3      131.08       96.36     13.69 o 
  -1   8   3     5733.22     5672.99    217.79 o 
   0   8   3     4846.07     4902.71    205.38 o 
   1   8   3     1927.93     1990.76    127.30 o 
   2   8   3     1137.70     1426.03    111.73 o 
   3   8   3     3225.81     3630.09    192.75 o 
   4   8   3        1.95        0.94     13.42 o 
 -11   9   3     3577.08     4114.05    231.20 o 
 -10   9   3     1934.79     2169.07    161.03 o 
  -9   9   3     3065.67     3117.60    110.11 o 
  -8   9   3     2121.61     2164.42     90.08 o 
  -7   9   3       10.97       25.34     14.40 o 
  -6   9   3     1322.77     1297.91     67.90 o 
  -5   9   3        6.32       20.80     15.78 o 
  -4   9   3       13.36        5.07     11.67 o 
  -3   9   3     6593.16     6903.35    245.42 o 
  -2   9   3      495.26      529.42     61.80 o 
  -1   9   3     1172.38     1093.29     91.30 o 
   0   9   3     2377.65     2909.36    160.62 o 
   1   9   3      100.64       67.08     26.40 o 
   2   9   3     6425.42     6917.29    284.40 o 
 -10  10   3     1410.50     1323.23    126.12 o 
  -9  10   3      353.77      339.82     36.64 o 
  -8  10   3      837.33      826.27     56.65 o 
  -7  10   3      328.89      294.77     34.22 o 
  -6  10   3     3690.97     3562.89    124.06 o 
  -5  10   3     7462.26     7311.62    258.29 o 
  -4  10   3      223.52      168.04     36.56 o 
  -3  10   3      327.25      316.90     49.31 o 
  -2  10   3       86.02      126.54     32.73 o 
  -1  10   3      777.76      787.17     83.06 o 
   0  10   3        1.40      -22.74     17.66 o 
  -9  11   3      713.37      573.86     84.12 o 
  -8  11   3     3818.54     3451.78    129.02 o 
  -7  11   3      481.80      460.05     44.16 o 
  -6  11   3      701.23      625.25     52.26 o 
  -5  11   3       17.02       36.49     18.67 o 
  -4  11   3      469.17      562.89     67.28 o 
  -3  11   3        0.81        6.22     12.54 o 
   3 -13   4        1.60      -11.70     13.09 o 
   4 -13   4      316.28      248.46     32.85 o 
   5 -13   4     2944.04     2918.94    116.11 o 
   6 -13   4       37.06       19.80     12.04 o 
   0 -12   4      908.07     1081.22    109.90 o 
   1 -12   4      129.55      166.68     60.43 o 
   2 -12   4     4067.14     3762.63    261.99 o 
   3 -12   4      417.86      460.22     55.74 o 
   4 -12   4     2306.28     1982.41    122.48 o 
   5 -12   4       46.23       44.49     21.96 o 
   6 -12   4       36.29       55.92     24.53 o 
   7 -12   4      223.10      247.47     47.38 o 
  -3 -11   4     5020.90     5102.50    261.31 o 
  -2 -11   4        8.19      -39.83     26.56 o 
  -1 -11   4       67.81       42.86     12.19 o 
   0 -11   4      237.63      251.61     29.77 o 
   1 -11   4        0.15        0.55     10.83 o 
   2 -11   4      551.42      684.60     63.77 o 
   3 -11   4     2447.98     2560.98    132.63 o 
   4 -11   4      586.31      670.43     43.79 o 
   5 -11   4     9879.76    10433.96    271.94 o 
   6 -11   4      388.55      452.13     39.02 o 
   7 -11   4     1919.72     1934.89     87.22 o 
   8 -11   4        7.84        5.13     11.52 o 
   9 -11   4       76.71      113.48     32.85 o 
  -4 -10   4        5.06       -1.19     18.94 o 
  -3 -10   4        0.42        3.91     18.64 o 
  -2 -10   4     2845.36     2715.93     99.24 o 
  -1 -10   4      198.13      213.83     32.54 o 
   0 -10   4     8519.99     8397.11    255.50 o 
   1 -10   4     1693.15     1802.20     82.32 o 
   2 -10   4     1267.15     1232.07     55.35 o 
   3 -10   4     2104.49     2182.44     77.11 o 
   4 -10   4       41.21       40.05     11.61 o 
   5 -10   4      132.93      105.64     18.34 o 
   6 -10   4        1.36       21.50     11.38 o 
   7 -10   4     1935.40     2132.50     89.72 o 
   8 -10   4     2234.95     2235.81     96.95 o 
   9 -10   4     2944.14     3270.66    174.08 o 
  10 -10   4     1746.94     1740.01    130.70 o 
  -6  -9   4      606.20      556.97     78.08 o 
  -5  -9   4      858.83     1053.32    104.72 o 
  -4  -9   4     1927.34     1945.27     80.89 o 
  -3  -9   4    11487.33    11646.57    343.19 o 
  -2  -9   4      983.52      932.42     65.73 o 
  -1  -9   4      521.78      476.21     24.04 o 
   0  -9   4     1312.71     1252.65     39.17 o 
   1  -9   4     6458.00     6208.19    103.82 o 
   2  -9   4      437.49      494.51     31.81 o 
   3  -9   4     4549.60     4840.55    232.99 o 
   4  -9   4     1547.78     1848.34    230.06 o 
   5  -9   4      475.14      448.86     34.59 o 
   6  -9   4    14311.52    14290.20    575.33 o 
   7  -9   4      251.76      240.84     28.87 o 
   8  -9   4      326.24      320.19     34.84 o 
   9  -9   4      326.92      468.82     62.85 o 
  10  -9   4      828.97      593.57     74.18 o 
  11  -9   4      191.59      202.66     48.17 o 
  -7  -8   4     1710.13     1408.64    118.30 o 
  -6  -8   4      890.59      927.61     94.83 o 
  -5  -8   4      109.35      136.04     21.36 o 
  -4  -8   4      157.31      140.43     20.93 o 
  -3  -8   4     1987.19     1880.58     83.58 o 
  -2  -8   4     8102.89     7789.06    204.65 o 
  -1  -8   4      228.58      225.45     18.93 o 
   0  -8   4    10028.50     9464.65    212.23 o 
   1  -8   4     2949.17     2718.14     53.28 o 
   2  -8   4     5759.60     5533.08    135.85 o 
   3  -8   4    11606.80    11995.97    218.41 o 
   4  -8   4      760.72      812.77     42.28 o 
   5  -8   4      717.25      706.85     45.41 o 
   6  -8   4       35.06       58.75     14.71 o 
   7  -8   4        2.24        4.50      7.03 o 
   8  -8   4      174.97      227.93     29.04 o 
   9  -8   4     6704.61     7279.24    274.54 o 
  10  -8   4     2193.34     2319.25    151.25 o 
  11  -8   4        6.01       -7.11     14.73 o 
  -7  -7   4     5293.94     5263.94    229.92 o 
  -6  -7   4     2061.77     2035.13     83.05 o 
  -5  -7   4        8.84        9.52     10.21 o 
  -4  -7   4        3.47       14.85     10.78 o 
  -3  -7   4     1201.06     1186.30     62.88 o 
  -2  -7   4     8783.90     8838.88    216.86 o 
  -1  -7   4     5512.09     5368.35    242.93 o 
   0  -7   4     4997.23     5149.37    128.62 o 
   1  -7   4     4900.00     4776.04     99.21 o 
   2  -7   4      405.63      338.15     18.65 o 
   3  -7   4     3957.11     4235.01    120.11 o 
   4  -7   4        6.80       15.24      6.57 o 
   5  -7   4     7734.40     8182.44    191.77 o 
   6  -7   4    14462.06    13451.38    570.75 o 
   7  -7   4     1331.55     1357.05     54.45 o 
   8  -7   4     2518.30     2565.93    101.10 o 
   9  -7   4      383.08      410.23     57.88 o 
  10  -7   4     1490.85     1568.39    122.70 o 
  11  -7   4      781.59      836.95     95.21 o 
  -9  -6   4      495.14      460.75     65.82 o 
  -8  -6   4     3056.08     3067.67    114.15 o 
  -7  -6   4      129.65      124.67     16.66 o 
  -6  -6   4     5733.60     5862.95    122.45 o 
  -5  -6   4     6456.18     6447.63    399.34 o 
  -4  -6   4     1223.00     1193.67     67.90 o 
  -3  -6   4     1547.60     1329.83     63.23 o 
  -2  -6   4      269.30      247.89     21.64 o 
  -1  -6   4     8792.88     8590.71    145.57 o 
   0  -6   4     1623.94     1401.69     79.14 o 
   1  -6   4    11196.72    11068.38    369.19 o 
   2  -6   4    17289.87    17511.98    274.38 o 
   3  -6   4     1849.29     1861.72     56.91 o 
   4  -6   4     1490.55     1393.37     44.56 o 
   5  -6   4      153.31      170.64     14.66 o 
   6  -6   4     3363.01     3359.37     74.10 o 
   7  -6   4     3345.93     3194.42     84.59 o 
   8  -6   4     2786.02     2658.49    264.45 o 
   9  -6   4     2194.73     2127.43    135.11 o 
  10  -6   4     2113.41     2223.72    148.47 o 
  11  -6   4     3748.38     3798.07    211.08 o 
  -9  -5   4     2365.75     2134.73    138.31 o 
  -8  -5   4     1102.48     1117.63     50.37 o 
  -7  -5   4     1534.14     1580.66     58.24 o 
  -6  -5   4     2599.91     2491.47     80.92 o 
  -5  -5   4    12725.07    11950.26    539.86 o 
  -4  -5   4     2191.24     2271.15     66.32 o 
  -3  -5   4     3187.59     3061.05     70.92 o 
  -2  -5   4    10974.24    11548.23    191.41 o 
  -1  -5   4     5426.61     5301.14     87.23 o 
   0  -5   4     3750.94     3201.36    577.16 o 
   1  -5   4    10425.15    11093.54    197.96 o 
   2  -5   4     7210.96     6989.84    197.82 o 
   3  -5   4     3244.09     3332.41     67.05 o 
   4  -5   4     1410.13     1398.74     38.95 o 
   5  -5   4     3568.46     3549.18     70.48 o 
   6  -5   4        2.44       12.08      5.40 o 
   7  -5   4    11031.43    10649.54    174.42 o 
   8  -5   4     3541.62     3413.50    237.62 o 
   9  -5   4      692.60      805.04     81.59 o 
  10  -5   4     1021.15      871.06     91.72 o 
  11  -5   4      228.80      275.99     57.06 o 
 -10  -4   4        4.45       -1.34      8.92 o 
  -9  -4   4     3175.28     3369.58    122.14 o 
  -8  -4   4     9474.54     9594.51    213.33 o 
  -7  -4   4      359.88      359.29     26.25 o 
  -6  -4   4    10263.15    10490.38    225.30 o 
  -5  -4   4     1440.14     1514.49     66.57 o 
  -4  -4   4     1168.30     1420.69     71.13 o 
  -3  -4   4      744.85      845.76     67.96 o 
  -2  -4   4    27448.75    27852.65    257.10 o 
  -1  -4   4    17924.80    17127.11   1113.11 o 
   0  -4   4      242.47      163.81     21.47 o 
   1  -4   4    12954.18    12379.30    277.01 o 
   2  -4   4     9320.26     9454.59    162.72 o 
   3  -4   4    30146.63    30429.01    365.93 o 
   4  -4   4    17851.01    18679.07    129.64 o 
   5  -4   4       17.00       30.88      6.34 o 
   6  -4   4      125.89       91.83      9.44 o 
   7  -4   4      726.44      707.44     33.03 o 
   8  -4   4      298.47      242.26     39.37 o 
   9  -4   4       16.86       -0.52     15.20 o 
  10  -4   4     2522.52     2633.98    165.33 o 
  11  -4   4     5775.44     6369.60    288.67 o 
 -11  -3   4        3.47       -9.73     13.32 o 
 -10  -3   4        1.05      -40.17     26.78 o 
  -9  -3   4      556.38      551.24     67.99 o 
  -8  -3   4     1691.28     1721.58     69.86 o 
  -7  -3   4       31.57       33.12     10.24 o 
  -6  -3   4     3947.24     3870.28    109.13 o 
  -5  -3   4    26019.45    24635.74    394.74 o 
  -4  -3   4      691.86      670.02     27.99 o 
  -3  -3   4     2224.86     2554.48     53.48 o 
  -2  -3   4     6133.94     6736.34     97.18 o 
  -1  -3   4     5655.11     5910.25    160.83 o 
   0  -3   4    22998.22    22746.24    486.08 o 
   1  -3   4    13753.31    13246.47    165.37 o 
   2  -3   4     2482.97     2621.69     46.46 o 
   3  -3   4     2512.25     2027.34     38.42 o 
   4  -3   4    15989.59    14956.97    163.18 o 
   5  -3   4        5.79       16.27      4.61 o 
   6  -3   4    11602.66    11433.52    137.58 o 
   7  -3   4     2953.15     2555.78    114.00 o 
   8  -3   4     4173.94     3535.13    256.30 o 
   9  -3   4     2310.41     2290.54    144.31 o 
  10  -3   4     1882.36     2032.24    145.35 o 
 -11  -2   4      174.74      191.00     46.07 o 
 -10  -2   4     5839.63     5208.03    241.19 o 
  -9  -2   4     3445.86     3554.75    224.33 o 
  -8  -2   4     4761.92     4957.38    202.04 o 
  -7  -2   4     6798.75     6489.11    161.84 o 
  -6  -2   4      860.22      846.57     46.99 o 
  -5  -2   4     7358.98     7652.23    231.19 o 
  -4  -2   4        1.48       19.07     12.65 o 
  -3  -2   4      585.45      647.09     25.68 o 
  -2  -2   4    15453.53    15488.70    463.65 o 
  -1  -2   4     2823.01     2334.44     82.92 o 
   0  -2   4     1501.18     1358.06     35.77 o 
   1  -2   4    25201.23    25245.96    266.69 o 
   2  -2   4      374.90      335.30     12.30 o 
   3  -2   4    34089.01    32717.85    290.31 o 
   4  -2   4     1897.39     2243.46     42.76 o 
   5  -2   4     2626.46     2693.52     45.88 o 
   6  -2   4     2082.89     2124.55     50.12 o 
   7  -2   4    11080.55     9471.52    190.07 o 
   8  -2   4     1965.94     1862.36     55.86 o 
   9  -2   4      743.44      767.96     83.64 o 
  10  -2   4      765.47      716.51     87.52 o 
 -12  -1   4      150.84       93.90     35.96 o 
 -11  -1   4       88.99       83.56     32.67 o 
 -10  -1   4     2097.12     2104.73    144.49 o 
  -9  -1   4     2720.81     2545.42     65.54 o 
  -8  -1   4     6050.08     6228.50    170.13 o 
  -7  -1   4     1152.07     1138.98     40.04 o 
  -6  -1   4     2125.29     2175.52     56.91 o 
  -5  -1   4     7095.64     7610.05    168.43 o 
  -4  -1   4    45791.61    48853.58    697.58 o 
  -3  -1   4     7750.61     9127.82    167.30 o 
  -2  -1   4      280.58      407.94     25.45 o 
  -1  -1   4     5435.19     6032.12    179.81 o 
   0  -1   4     3251.70     3269.17     70.16 o 
   1  -1   4     3381.14     3260.16     52.01 o 
   2  -1   4     4902.52     5021.01     70.68 o 
   3  -1   4     1164.76      965.29     24.41 o 
   4  -1   4    28687.00    26267.05    298.15 o 
   5  -1   4      573.29      535.54     18.57 o 
   6  -1   4     4580.53     4588.49    149.15 o 
   7  -1   4      229.07      232.21     16.30 o 
   8  -1   4      965.56     1056.62     58.17 o 
   9  -1   4    10628.41    11162.82    379.16 o 
  10  -1   4     1151.14     1351.82    121.69 o 
 -12   0   4     3001.19     2883.39    190.85 o 
 -11   0   4       40.38       61.17     29.56 o 
 -10   0   4     1343.23     1301.91    111.46 o 
  -9   0   4        1.60       38.77     19.96 o 
  -8   0   4     1788.96     1709.77     44.19 o 
  -7   0   4    29505.58    28516.76    602.69 o 
  -6   0   4      838.96      932.60     33.85 o 
  -5   0   4     7691.41     8684.12    139.74 o 
  -4   0   4        4.29        6.97     10.21 o 
  -3   0   4     3918.11     4217.00     77.03 o 
  -2   0   4     1369.23     1689.80     53.19 o 
  -1   0   4    67194.23    65345.64    916.78 o 
   0   0   4     5168.69     5647.31     99.54 o 
   1   0   4     9028.54     8361.92    103.01 o 
   2   0   4    19584.27    18885.97    132.97 o 
   3   0   4      510.02      514.13     18.61 o 
   4   0   4    14839.10    14555.39    143.32 o 
   5   0   4     2903.92     2978.27     59.80 o 
   6   0   4     1099.18     1000.17     33.63 o 
   7   0   4     3744.20     3462.32    213.40 o 
   8   0   4     2474.90     2594.05     99.30 o 
   9   0   4      115.41      130.09     37.68 o 
 -12   1   4     4753.70     4510.48    240.98 o 
 -11   1   4        1.43       13.34     22.65 o 
 -10   1   4     2278.64     2183.85    145.94 o 
  -9   1   4     1708.45     1636.08    118.09 o 
  -8   1   4       12.59       50.12     21.73 o 
  -7   1   4      379.93      478.28     29.95 o 
  -6   1   4     2213.39     2578.88     68.71 o 
  -5   1   4        5.41       49.03     10.88 o 
  -4   1   4    59161.71    58441.05    835.09 o 
  -3   1   4     2092.07     1762.24     52.76 o 
  -2   1   4       20.41       26.39     15.96 o 
  -1   1   4     9010.10    10215.81    256.33 o 
   0   1   4     1348.41     1178.00     37.75 o 
   1   1   4    12440.74    12275.67    199.93 o 
   2   1   4     7033.49     7129.54     91.67 o 
   3   1   4       10.66       16.81      3.42 o 
   4   1   4     1667.09     1621.13     36.25 o 
   5   1   4    20293.17    19057.62    226.44 o 
   6   1   4        5.51        3.75      3.66 o 
   7   1   4     1460.73     1388.29     70.08 o 
   8   1   4      391.02      448.19     41.05 o 
   9   1   4     1986.24     2174.16    153.30 o 
 -12   2   4      130.06      179.38     46.61 o 
 -11   2   4     3365.20     3718.87    206.37 o 
 -10   2   4       20.41       19.36     18.50 o 
  -9   2   4     2800.16     3194.87    171.63 o 
  -8   2   4       38.61       66.31     24.92 o 
  -7   2   4     8798.85     9253.81    353.09 o 
  -6   2   4     7759.04     7955.43    121.91 o 
  -5   2   4       26.63       22.53      8.58 o 
  -4   2   4      981.28      993.71     37.17 o 
  -3   2   4     7677.88     7511.96    142.09 o 
  -2   2   4     1479.00     1687.34     54.63 o 
  -1   2   4    15345.65    15258.84    359.62 o 
   0   2   4     4716.51     4932.98     96.13 o 
   1   2   4       33.44       73.11      7.17 o 
   2   2   4    38769.22    39490.21    642.49 o 
   3   2   4       45.27       46.65      5.29 o 
   4   2   4    11363.25    11276.62    163.52 o 
   5   2   4        0.93        8.26      3.86 o 
   6   2   4       11.63        7.07     13.58 o 
   7   2   4     2769.32     2907.80    109.71 o 
   8   2   4     8368.26     8495.51    215.61 o 
 -12   3   4     3627.53     4203.34    231.20 o 
 -11   3   4      426.99      427.75     67.21 o 
 -10   3   4      237.87      304.09     54.56 o 
  -9   3   4     5572.92     6064.93    251.18 o 
  -8   3   4     6791.37     6931.96    263.78 o 
  -7   3   4      900.83      993.23     31.19 o 
  -6   3   4      157.48      180.36     14.60 o 
  -5   3   4      826.27      830.65     41.07 o 
  -4   3   4     5207.92     4670.72    103.30 o 
  -3   3   4    31926.51    14851.16  15826.99 o 
  -2   3   4     1182.31     1402.65     52.66 o 
  -1   3   4     5175.67     5290.44    168.01 o 
   0   3   4      484.44      403.37     21.64 o 
   1   3   4      865.69     1082.51     51.13 o 
   2   3   4      207.01      244.41     19.80 o 
   3   3   4       36.36       47.28     11.54 o 
   4   3   4     1485.71     1518.10     98.31 o 
   5   3   4    15975.99    15907.65    438.43 o 
   6   3   4     1310.55     1163.89     93.52 o 
   7   3   4     1807.30     1483.26    111.08 o 
   8   3   4       78.07      102.31     29.77 o 
 -12   4   4      467.02      431.94     71.51 o 
 -11   4   4     8180.19     8772.78    341.97 o 
 -10   4   4      674.90      831.55     89.97 o 
  -9   4   4     2899.15     2945.44    167.66 o 
  -8   4   4      226.44      235.05     19.08 o 
  -7   4   4      243.24      252.43     39.11 o 
  -6   4   4    30386.47    29640.83    513.98 o 
  -5   4   4       23.59        0.61      3.76 o 
  -4   4   4     1572.97     1795.02     60.50 o 
  -3   4   4      108.22      108.94     20.06 o 
  -2   4   4     7588.31     8148.32    230.84 o 
  -1   4   4      872.29      998.11     65.82 o 
   0   4   4    15003.75    14640.74    182.65 o 
   1   4   4     3372.04     3176.13     79.74 o 
   2   4   4     5615.87     6009.02    212.18 o 
   3   4   4     7373.61     7693.28    257.75 o 
   4   4   4      376.23      394.16     52.86 o 
   5   4   4      793.24      910.22     84.29 o 
   6   4   4     1355.10     1172.53     99.36 o 
   7   4   4     1738.18     1885.66    133.36 o 
 -12   5   4     1093.16     1136.90    115.81 o 
 -11   5   4     1872.43     2099.65    153.70 o 
 -10   5   4     1630.43     1523.58    123.85 o 
  -9   5   4     4340.16     4232.56    303.46 o 
  -8   5   4      460.51      439.37     29.30 o 
  -7   5   4     2440.49     2448.01     78.13 o 
  -6   5   4     2133.11     2310.26     76.54 o 
  -5   5   4     8078.37     8196.98    226.13 o 
  -4   5   4      614.63      699.85     52.08 o 
  -3   5   4    37725.75    37939.71    470.15 o 
  -2   5   4     5045.89     5269.24     98.38 o 
  -1   5   4     1068.18     1145.15     39.70 o 
   0   5   4     8605.63     9075.91    273.08 o 
   1   5   4     4888.68     4732.20    184.27 o 
   2   5   4     3826.03     3815.14    168.68 o 
   3   5   4      332.04      287.94     45.10 o 
   4   5   4      506.29      577.78     67.10 o 
   5   5   4       47.69       30.48     14.97 o 
   6   5   4     7855.15     7597.26    295.58 o 
 -12   6   4      200.31      156.00     44.20 o 
 -11   6   4       40.75       20.82     20.09 o 
 -10   6   4     6770.21     7951.81    316.85 o 
  -9   6   4     1988.22     1974.10    131.26 o 
  -8   6   4      292.45      336.29     28.06 o 
  -7   6   4     1278.65     1429.00     61.73 o 
  -6   6   4     6053.09     5772.39    238.17 o 
  -5   6   4     5981.83     5976.13    379.45 o 
  -4   6   4       83.03      136.55     14.73 o 
  -3   6   4     2590.51     2413.62     73.73 o 
  -2   6   4     2565.31     2531.72    123.90 o 
  -1   6   4       67.73       99.67     18.51 o 
   0   6   4     7927.09     7914.47    259.07 o 
   1   6   4     2139.28     2135.73    123.08 o 
   2   6   4     1710.06     1698.35    112.89 o 
   3   6   4    12415.35    13581.34    410.02 o 
   4   6   4       64.77       73.73     26.45 o 
   5   6   4     1413.69     1207.98    108.32 o 
 -11   7   4     2085.28     2246.03    161.89 o 
 -10   7   4      459.37      471.53     70.91 o 
  -9   7   4        0.96       15.05      7.89 o 
  -8   7   4     3158.74     3179.89    102.77 o 
  -7   7   4     1598.69     1604.22     69.94 o 
  -6   7   4     3434.73     3324.64    105.59 o 
  -5   7   4      392.30      386.77     38.37 o 
  -4   7   4      961.34     1010.35     48.60 o 
  -3   7   4     3012.79     2971.11     85.96 o 
  -2   7   4     7353.05     6867.57    181.13 o 
  -1   7   4     9838.06     9256.09    298.21 o 
   0   7   4     5629.80     5652.12    219.72 o 
   1   7   4        6.27       15.60     13.28 o 
   2   7   4        0.08        6.63     12.23 o 
   3   7   4      441.31      406.59     60.49 o 
   4   7   4      576.96      637.34     78.78 o 
 -11   8   4      708.60      821.52     98.91 o 
 -10   8   4     4792.53     5229.15    257.19 o 
  -9   8   4     3135.57     3315.03    110.44 o 
  -8   8   4     4176.06     4693.76    136.82 o 
  -7   8   4      427.21      415.49     46.75 o 
  -6   8   4      841.64      928.79     71.20 o 
  -5   8   4     9481.08     9645.16    290.69 o 
  -4   8   4     1059.10     1034.35     51.23 o 
  -3   8   4      292.42      332.85     28.33 o 
  -2   8   4       88.16      132.01     30.79 o 
  -1   8   4     2995.78     3101.23    156.78 o 
   0   8   4      549.44      723.43     74.71 o 
   1   8   4     1934.29     1865.45    128.01 o 
   2   8   4     4448.69     4462.48    215.77 o 
   3   8   4      951.51      992.49     99.62 o 
 -10   9   4       65.83       65.27     30.93 o 
  -9   9   4     2645.63     2813.47    106.55 o 
  -8   9   4     1521.01     1604.66     78.47 o 
  -7   9   4      325.26      317.92     34.44 o 
  -6   9   4     1554.72     1613.37    102.40 o 
  -5   9   4     4576.65     4631.93    189.30 o 
  -4   9   4     3155.19     3240.46    156.66 o 
  -3   9   4        3.16       16.13     15.12 o 
  -2   9   4     4870.38     5118.96    214.28 o 
  -1   9   4     1934.62     1945.94    128.69 o 
   0   9   4     1089.59     1045.14     96.03 o 
   1   9   4     2145.80     2048.80    142.38 o 
  -9  10   4     2506.90     2566.93    107.07 o 
  -8  10   4     3179.76     3326.47    123.61 o 
  -7  10   4      163.55      189.31     27.85 o 
  -6  10   4      548.18      537.33     61.73 o 
  -5  10   4     1183.61     1147.94     92.16 o 
  -4  10   4      515.92      454.39     58.44 o 
  -3  10   4     1355.11     1329.84    104.28 o 
  -2  10   4     2946.02     2967.27    165.74 o 
  -1  10   4     1702.49     1845.00    131.82 o 
  -7  11   4      134.18      124.83     24.60 o 
  -6  11   4      189.69      193.19     40.81 o 
  -5  11   4     2771.05     2744.00    155.22 o 
  -4  11   4        8.92        5.69     12.98 o 
   2 -13   5     1764.62     1597.97    109.54 o 
   3 -13   5      117.23      111.70     30.38 o 
   4 -13   5     1474.18     1329.54    104.56 o 
   5 -13   5       15.20       61.22     26.35 o 
   0 -12   5        2.69       10.38     14.49 o 
   1 -12   5      325.88      264.98     42.34 o 
   2 -12   5     1981.55     2092.29    124.05 o 
   3 -12   5      292.40      279.64     45.18 o 
   4 -12   5        4.00        6.96     10.05 o 
   5 -12   5     3469.56     3702.97    183.16 o 
   6 -12   5      162.64      199.45     40.60 o 
   7 -12   5      226.36      269.12     49.95 o 
  -3 -11   5       21.28       35.63     26.68 o 
  -2 -11   5      749.39      802.10     96.80 o 
  -1 -11   5     2344.18     2222.79    118.87 o 
   0 -11   5     6401.29     6476.12    227.77 o 
   1 -11   5     2310.41     2057.77    117.03 o 
   2 -11   5      947.14      925.54     78.17 o 
   3 -11   5     2240.22     2410.60    132.86 o 
   4 -11   5       13.46       10.57     15.50 o 
   5 -11   5     2552.40     2720.37    149.61 o 
   6 -11   5      530.43      450.74     60.31 o 
   7 -11   5      897.51      897.38     88.50 o 
   8 -11   5       26.53       23.93     16.28 o 
  -5 -10   5      492.88      478.31     76.81 o 
  -4 -10   5       21.48       56.89     29.60 o 
  -3 -10   5     6745.25     6861.08    664.34 o 
  -2 -10   5      188.53      178.41     32.71 o 
  -1 -10   5       19.37       27.33     15.63 o 
   0 -10   5     2910.28     2961.35    137.97 o 
   1 -10   5      561.45      605.55     59.11 o 
   2 -10   5     5686.49     5837.71    122.15 o 
   3 -10   5      226.05      208.17     19.28 o 
   4 -10   5      675.69      739.59     40.46 o 
   5 -10   5       75.24       82.49     33.51 o 
   6 -10   5    10080.48    11113.77    232.39 o 
   7 -10   5       84.80       65.83     18.44 o 
   8 -10   5      259.66      252.02     31.39 o 
   9 -10   5      419.87      306.93     49.47 o 
  10 -10   5     1119.30      978.17     95.41 o 
  -6  -9   5     2275.93     2410.30    167.22 o 
  -5  -9   5     3745.24     4141.28    220.95 o 
  -4  -9   5        6.92       25.87     14.18 o 
  -3  -9   5      129.34      120.90     26.10 o 
  -2  -9   5     1762.92     1851.49    102.97 o 
  -1  -9   5      552.54      509.33     51.68 o 
   0  -9   5      856.23      822.71     47.97 o 
   1  -9   5     2493.67     2556.37     59.04 o 
   2  -9   5        0.27        7.61      3.97 o 
   3  -9   5    16140.40    16802.92    403.40 o 
   4  -9   5       13.89       18.88      7.80 o 
   5  -9   5     3044.07     3137.95     95.55 o 
   6  -9   5      102.64      148.17     27.46 o 
   7  -9   5       14.16       36.57     12.00 o 
   8  -9   5     2858.18     3017.66    111.39 o 
   9  -9   5     3670.19     3829.79    186.40 o 
  10  -9   5        3.93       19.90     15.99 o 
  -7  -8   5     2393.08     2336.31    156.15 o 
  -6  -8   5      941.09      970.60     60.99 o 
  -5  -8   5      191.97      151.14     28.95 o 
  -4  -8   5     2042.27     2084.57    110.07 o 
  -3  -8   5      288.37      292.68     62.53 o 
  -2  -8   5    14466.42    14141.98    238.44 o 
  -1  -8   5       55.70       47.34     11.46 o 
   0  -8   5     3803.02     3583.21    194.37 o 
   1  -8   5        7.13       11.82      9.26 o 
   2  -8   5     1313.98     1340.32     40.10 o 
   3  -8   5     1180.49     1095.48     42.21 o 
   4  -8   5       79.10       78.92     18.87 o 
   5  -8   5     3176.76     3512.80    100.24 o 
   6  -8   5     8532.09     8782.53    188.71 o 
   7  -8   5     2623.12     2879.01    192.64 o 
   8  -8   5     1186.21     1393.94     71.92 o 
   9  -8   5      908.41      823.65     81.50 o 
  10  -8   5       95.86      148.40     39.70 o 
  -8  -7   5      113.72      112.15     32.65 o 
  -7  -7   5      512.96      451.49     44.88 o 
  -6  -7   5      612.42      573.39     44.91 o 
  -5  -7   5    16335.23    17560.36    451.10 o 
  -4  -7   5       86.40       63.41     12.20 o 
  -3  -7   5      205.68      216.07     19.34 o 
  -2  -7   5      160.95      205.50     15.84 o 
  -1  -7   5     7465.86     7102.61    152.50 o 
   0  -7   5     1353.10     1323.53     55.10 o 
   1  -7   5     8524.94     8458.49    175.03 o 
   2  -7   5      232.50      238.94     13.25 o 
   3  -7   5     3898.25     3548.52     85.00 o 
   4  -7   5    13964.79    13611.30    241.40 o 
   5  -7   5      721.67      707.01     30.93 o 
   6  -7   5     1044.76      977.24     54.23 o 
   7  -7   5      476.63      569.07     34.93 o 
   8  -7   5     4175.85     4041.83    128.56 o 
   9  -7   5        6.23       19.07     18.34 o 
  10  -7   5     1592.49     1811.32    132.04 o 
  11  -7   5      693.33      651.34     84.18 o 
  -9  -6   5      599.56      505.59     67.77 o 
  -8  -6   5     3943.80     3775.33    103.10 o 
  -7  -6   5      817.46      803.37     42.73 o 
  -6  -6   5      404.88      366.49     25.84 o 
  -5  -6   5       71.38       80.14     13.56 o 
  -4  -6   5    12839.62    13356.96    315.62 o 
  -3  -6   5     1725.96     1934.79     60.17 o 
  -2  -6   5    23932.27    25953.70    527.26 o 
  -1  -6   5     2977.25     2579.74    106.35 o 
   0  -6   5     1278.52     1132.64     67.50 o 
   1  -6   5    19166.74    19236.09    452.08 o 
   2  -6   5     4582.69     4758.84     81.94 o 
   3  -6   5     3363.73     3210.93     65.96 o 
   4  -6   5       95.75      140.76     12.75 o 
   5  -6   5       29.39       43.10      9.27 o 
   6  -6   5       43.70       58.66      9.83 o 
   7  -6   5    14097.07    14608.74    438.89 o 
   8  -6   5     2068.65     1917.70    117.98 o 
   9  -6   5       29.19       41.62     24.01 o 
  10  -6   5       41.58       60.04     27.76 o 
  11  -6   5      989.33      879.60     98.39 o 
  -9  -5   5     5682.02     5155.31    256.25 o 
  -8  -5   5      303.72      276.78     32.25 o 
  -7  -5   5        3.29        8.74      8.75 o 
  -6  -5   5      158.69      150.64     16.57 o 
  -5  -5   5     5357.94     5480.47    153.32 o 
  -4  -5   5     8034.22     8338.35    156.97 o 
  -3  -5   5      729.56      721.97     28.79 o 
  -2  -5   5     6208.74     7018.29    163.89 o 
  -1  -5   5    12371.85    12137.12    302.58 o 
   0  -5   5       75.18       61.21     15.85 o 
   1  -5   5     5893.67     6022.30    183.06 o 
   2  -5   5      121.96      111.21      9.00 o 
   3  -5   5     4830.84     5000.00    111.52 o 
   4  -5   5    33074.07    31894.54    198.31 o 
   5  -5   5      883.29      985.40     47.34 o 
   6  -5   5     3594.77     3717.71     76.88 o 
   7  -5   5      205.68      221.43     20.42 o 
   8  -5   5     1352.17     1311.71     88.82 o 
   9  -5   5     3456.31     3478.71    178.71 o 
  10  -5   5     2246.12     2275.29    152.06 o 
  11  -5   5     1374.13     1298.34    121.79 o 
 -10  -4   5     1477.56     1389.81     80.45 o 
  -9  -4   5      533.00      583.48     48.51 o 
  -8  -4   5     1489.39     1560.44     65.77 o 
  -7  -4   5     5497.00     5438.37    146.53 o 
  -6  -4   5     3324.43     3098.30    100.41 o 
  -5  -4   5     1992.07     1749.81     54.85 o 
  -4  -4   5     2015.73     2151.97    151.22 o 
  -3  -4   5    10363.72    10979.09    391.47 o 
  -2  -4   5     1060.91      809.86     31.78 o 
  -1  -4   5    25786.22    25304.46    391.45 o 
   0  -4   5    12007.79    11931.66    294.08 o 
   1  -4   5    12794.80    13289.88    211.98 o 
   2  -4   5      704.05      665.59     21.67 o 
   3  -4   5       25.22       69.04      9.99 o 
   4  -4   5     1812.93     2034.08     45.22 o 
   5  -4   5     3831.16     3722.14     72.14 o 
   6  -4   5     6085.90     5993.00    124.61 o 
   7  -4   5     8350.07     8039.32    180.41 o 
   8  -4   5     3695.38     3403.07    311.54 o 
   9  -4   5     2357.74     2298.99    145.02 o 
  10  -4   5     1683.65     1686.49    131.44 o 
 -11  -3   5     1595.41     1455.14    127.84 o 
 -10  -3   5     2198.08     2044.54    142.91 o 
  -9  -3   5     6703.18     7066.72    185.30 o 
  -8  -3   5     2002.08     2031.90    123.27 o 
  -7  -3   5     3031.79     2735.77    216.75 o 
  -6  -3   5     2100.68     2168.03     78.15 o 
  -5  -3   5     2370.28     2345.89     75.74 o 
  -4  -3   5    18959.09    19871.76   1054.51 o 
  -3  -3   5     4530.31     4261.04    125.78 o 
  -2  -3   5      521.89      622.67     34.30 o 
  -1  -3   5     1191.33     1229.51     65.84 o 
   0  -3   5    14120.28    13657.99    212.09 o 
   1  -3   5     1718.96     1802.09     71.06 o 
   2  -3   5      703.27      710.42     20.86 o 
   3  -3   5     6361.36     6195.24     90.96 o 
   4  -3   5     2240.38     2298.00     50.85 o 
   5  -3   5    15885.16    15408.70    172.40 o 
   6  -3   5     3123.55     2927.56     63.02 o 
   7  -3   5      884.31      811.30     44.91 o 
   8  -3   5     2132.68     2005.99    126.58 o 
   9  -3   5     1671.64     1698.84    124.79 o 
  10  -3   5      116.48      153.51     42.10 o 
 -11  -2   5     3129.60     3101.17    189.16 o 
 -10  -2   5     3152.38     3158.17    179.48 o 
  -9  -2   5       49.33       32.88     11.90 o 
  -8  -2   5     7256.73     6679.92    235.67 o 
  -7  -2   5     5811.27     5639.64    111.68 o 
  -6  -2   5      149.89      141.89     14.88 o 
  -5  -2   5       10.57       38.03      9.85 o 
  -4  -2   5    12041.05    12072.02    481.71 o 
  -3  -2   5    31967.61    34364.31    516.72 o 
  -2  -2   5      944.75     1348.63     47.07 o 
  -1  -2   5    18781.81    18096.96    403.74 o 
   0  -2   5    14557.97    14020.59    162.15 o 
   1  -2   5    11355.35    10662.93    132.17 o 
   2  -2   5    21064.49    21142.78    265.32 o 
   3  -2   5     1029.82      968.00     24.72 o 
   4  -2   5        8.38       15.69      4.23 o 
   5  -2   5      165.21      148.51     10.38 o 
   6  -2   5      101.26       59.64      7.72 o 
   7  -2   5        5.71       25.96      7.09 o 
   8  -2   5     6309.62     6481.43    165.77 o 
   9  -2   5     5846.17     6363.53    266.31 o 
  10  -2   5      145.12      127.21     38.67 o 
 -12  -1   5       24.06       32.70     24.09 o 
 -11  -1   5     1636.94     1643.59    134.22 o 
 -10  -1   5       94.59       93.11     30.97 o 
  -9  -1   5        9.01        6.65      8.22 o 
  -8  -1   5     8519.95     8258.34    277.67 o 
  -7  -1   5    14630.50    13585.27    279.77 o 
  -6  -1   5      724.56      816.58     34.99 o 
  -5  -1   5     1299.71     1398.27     53.94 o 
  -4  -1   5     5681.26     6514.91    138.65 o 
  -3  -1   5     6362.72     6701.96    285.90 o 
  -2  -1   5    19438.48    20665.13    338.20 o 
  -1  -1   5    17835.58    17973.04    528.56 o 
   0  -1   5    13772.88    13647.90    186.20 o 
   1  -1   5     1295.15      915.36     26.03 o 
   2  -1   5    11273.73    10380.80    168.65 o 
   3  -1   5       80.90      102.77      9.32 o 
   4  -1   5    12201.84    12052.59    136.51 o 
   5  -1   5     5568.64     5237.94     78.20 o 
   6  -1   5     5633.55     4834.68    176.53 o 
   7  -1   5      938.51      883.34     45.87 o 
   8  -1   5      346.77      410.50     38.82 o 
   9  -1   5      739.07      897.58     93.61 o 
 -12   0   5     2282.99     2396.12    170.74 o 
 -11   0   5     6323.27     6098.84    273.00 o 
 -10   0   5     2276.23     2171.94    145.48 o 
  -9   0   5     2305.75     2319.06    142.11 o 
  -8   0   5       47.17       49.21      8.58 o 
  -7   0   5     2636.04     2894.74     72.59 o 
  -6   0   5     1687.17     1844.78     62.15 o 
  -5   0   5       34.27       40.51     13.27 o 
  -4   0   5    15012.10    15438.38    214.08 o 
  -3   0   5        6.94       39.92      9.36 o 
  -2   0   5     5005.03     5205.03    118.44 o 
  -1   0   5     8158.71     8073.13    152.60 o 
   0   0   5     1474.58     1217.53     43.54 o 
   1   0   5    43004.79    41696.38    240.14 o 
   2   0   5     9063.06     9390.21    171.08 o 
   3   0   5     1267.86     1318.59     30.60 o 
   4   0   5      438.03      513.42     19.25 o 
   5   0   5     8445.42     7712.21    116.71 o 
   6   0   5     9193.44     8316.18    315.27 o 
   7   0   5     3811.15     4213.51    132.94 o 
   8   0   5     1197.40     1277.07     71.57 o 
   9   0   5     1745.78     1817.06    138.27 o 
 -12   1   5      773.85      711.93     91.27 o 
 -11   1   5      572.05      573.35     77.64 o 
 -10   1   5     3743.00     3784.27    197.43 o 
  -9   1   5     2915.18     3109.23    168.62 o 
  -8   1   5     2709.28     2844.88     72.41 o 
  -7   1   5    11914.66    12815.59    230.43 o 
  -6   1   5    16928.28    18385.40    351.58 o 
  -5   1   5     8083.62     8846.81    139.53 o 
  -4   1   5      213.88      179.49     15.72 o 
  -3   1   5     5424.82     5339.20    268.53 o 
  -2   1   5    11279.90     7530.90   4685.83 o 
  -1   1   5      186.51      232.08     18.48 o 
   0   1   5     2514.68     2508.55     65.83 o 
   1   1   5     6268.57     5865.31    184.58 o 
   2   1   5    11568.03    10749.60    179.18 o 
   3   1   5        5.61       11.97      3.29 o 
   4   1   5     7011.25     6945.63    118.42 o 
   5   1   5      697.84      641.34     33.16 o 
   6   1   5     3400.34     3356.06    160.89 o 
   7   1   5     7177.02     7240.56    190.29 o 
   8   1   5     1472.49     1551.41     82.17 o 
 -12   2   5     2348.34     2488.54    173.18 o 
 -11   2   5      519.68      551.43     76.52 o 
 -10   2   5     5180.98     5637.31    248.30 o 
  -9   2   5    10721.71    11765.03    381.35 o 
  -8   2   5      528.53      512.02     27.28 o 
  -7   2   5     8224.05     8573.88    134.08 o 
  -6   2   5     1147.64     1084.20     40.89 o 
  -5   2   5        5.06       18.24      5.63 o 
  -4   2   5      356.04      291.96     21.96 o 
  -3   2   5    32956.77    12422.40  16486.18 o 
  -2   2   5     8201.04     8337.85    166.96 o 
  -1   2   5     6168.45     5793.00    118.94 o 
   0   2   5     8773.83     8460.45    195.95 o 
   1   2   5     4688.06     4783.12     85.62 o 
   2   2   5     8249.81     8410.04    115.81 o 
   3   2   5     3154.11     3214.81    101.35 o 
   4   2   5      668.39      691.95     42.35 o 
   5   2   5     4218.05     3903.95     88.76 o 
   6   2   5      273.13      253.19     44.85 o 
   7   2   5      142.74      166.57     36.88 o 
   8   2   5      112.10      131.20     33.12 o 
 -12   3   5      789.46      808.66     96.98 o 
 -11   3   5     1348.19     1473.07    125.33 o 
 -10   3   5      872.59      978.39     96.66 o 
  -9   3   5      292.07      283.70     51.28 o 
  -8   3   5     1150.28     1255.31     37.35 o 
  -7   3   5     1333.91     1278.94     41.01 o 
  -6   3   5    38690.95    36969.15    458.66 o 
  -5   3   5      574.90      235.85    294.73 o 
  -4   3   5       77.01       83.59     24.57 o 
  -3   3   5     3197.60     3272.23    122.09 o 
  -2   3   5        0.91       17.43     11.50 o 
  -1   3   5    15399.96    15802.75    261.08 o 
   0   3   5    11312.61    11287.50    192.97 o 
   1   3   5      293.28      289.62     21.67 o 
   2   3   5     3735.06     3628.49    157.17 o 
   3   3   5    11326.25    11351.11    338.69 o 
   4   3   5      201.83      210.82     38.43 o 
   5   3   5     2654.47     2731.33    151.44 o 
   6   3   5      618.78      798.53     82.89 o 
   7   3   5     4013.17     3963.31    198.64 o 
 -12   4   5        2.02       37.76     27.76 o 
 -11   4   5     1673.63     2038.77    150.00 o 
 -10   4   5     1517.34     1762.96    132.66 o 
  -9   4   5     6414.30     6583.53    550.47 o 
  -8   4   5     1862.85     1873.63     65.74 o 
  -7   4   5        7.64        6.84      4.30 o 
  -6   4   5      629.22      551.09     28.54 o 
  -5   4   5     2250.56     2292.90     97.48 o 
  -4   4   5     1118.31     1286.00     72.56 o 
  -3   4   5    15860.71    15583.92    313.96 o 
  -2   4   5      232.07      226.58     23.85 o 
  -1   4   5     1640.00     1559.91     66.15 o 
   0   4   5    18311.81    18562.11    292.15 o 
   1   4   5       69.62       60.81     19.48 o 
   2   4   5    12180.72    12851.01    370.55 o 
   3   4   5      270.80      334.71     48.29 o 
   4   4   5      392.63      411.10     57.20 o 
   5   4   5      551.08      554.00     68.64 o 
   6   4   5     5767.68     5742.59    251.37 o 
   7   4   5      528.67      539.92     73.89 o 
 -12   5   5      240.13      201.11     49.64 o 
 -11   5   5      703.23      760.53     91.55 o 
 -10   5   5     3125.21     3342.26    190.64 o 
  -9   5   5     2062.32     1929.23    107.73 o 
  -8   5   5        9.62       23.38     19.31 o 
  -7   5   5      586.68      540.54     38.46 o 
  -6   5   5     8026.75     7678.36    169.83 o 
  -5   5   5    13894.10    13487.35    408.67 o 
  -4   5   5      952.03      884.99     47.49 o 
  -3   5   5     1981.53     1967.08     75.54 o 
  -2   5   5     2692.80     2641.24    122.62 o 
  -1   5   5     4227.29     4647.26    113.37 o 
   0   5   5        0.01       27.64     14.53 o 
   1   5   5       89.80       69.01     24.69 o 
   2   5   5      107.68       70.04     24.57 o 
   3   5   5    17900.84    18749.33    516.67 o 
   4   5   5        0.24       15.46     20.04 o 
   5   5   5     1346.54     1188.73    106.77 o 
   6   5   5       63.91       35.17     22.80 o 
 -11   6   5     1660.99     1712.31    138.61 o 
 -10   6   5      118.38       72.81     27.68 o 
  -9   6   5     1000.99      941.00     76.24 o 
  -8   6   5    10121.30    10668.74    222.67 o 
  -7   6   5      682.19      633.43     41.63 o 
  -6   6   5     1570.20     1572.16     87.33 o 
  -5   6   5       59.32       86.57     15.04 o 
  -4   6   5     1527.53     1573.31    106.07 o 
  -3   6   5       17.95       23.53      7.72 o 
  -2   6   5    12123.86    11293.89    368.25 o 
  -1   6   5      607.62      669.58     21.91 o 
   0   6   5     5108.39     5458.58    212.16 o 
   1   6   5     1672.13     1924.44    121.19 o 
   2   6   5      354.31      400.08     56.72 o 
   3   6   5     1107.80     1157.55    101.59 o 
   4   6   5      238.09      146.69     38.56 o 
   5   6   5     1296.73     1261.81    115.00 o 
 -11   7   5     1882.87     1987.68    153.97 o 
 -10   7   5     1310.26     1455.43    127.91 o 
  -9   7   5      117.00      115.57     25.31 o 
  -8   7   5      121.37      146.45     22.07 o 
  -7   7   5     2817.28     2790.21     98.94 o 
  -6   7   5       18.70       19.81     14.20 o 
  -5   7   5    18309.62    17793.71   1610.67 o 
  -4   7   5      710.75      721.73     42.04 o 
  -3   7   5       45.30       36.89     15.28 o 
  -2   7   5     1338.39     1318.71     60.27 o 
  -1   7   5     1849.98     1895.11    117.48 o 
   0   7   5     2776.45     2903.70    154.61 o 
   1   7   5      348.61      321.67     52.46 o 
   2   7   5      193.19      180.81     40.94 o 
   3   7   5      887.78     1086.95    104.20 o 
   4   7   5     5610.45     6095.69    275.90 o 
 -10   8   5      224.96      352.57     64.40 o 
  -9   8   5      435.74      579.55     44.91 o 
  -8   8   5     5795.45     5880.66    162.33 o 
  -7   8   5      857.61      929.22     57.51 o 
  -6   8   5        0.55        1.38     10.42 o 
  -5   8   5      473.82      449.47     52.49 o 
  -4   8   5     3630.22     3879.35    170.62 o 
  -3   8   5      229.40      221.15     39.96 o 
  -2   8   5     5168.47     5268.90    214.79 o 
  -1   8   5      977.05     1020.30     89.00 o 
   0   8   5       18.40       35.68     21.77 o 
   1   8   5     7365.32     7775.08    299.28 o 
   2   8   5       60.36       41.91     22.53 o 
 -10   9   5      554.83      436.06     73.71 o 
  -9   9   5     1323.09     1416.32     75.37 o 
  -8   9   5       90.29       77.01     18.98 o 
  -7   9   5      349.26      407.91     40.18 o 
  -6   9   5      106.23      111.14     28.11 o 
  -5   9   5     2369.68     2536.38    138.37 o 
  -4   9   5     4475.81     4527.72    197.07 o 
  -3   9   5     1248.94     1296.14    100.93 o 
  -2   9   5     3256.27     3502.62    178.01 o 
  -1   9   5      689.61      765.43     82.43 o 
   0   9   5      397.17      435.39     64.54 o 
  -8  10   5        0.97        3.16     11.54 o 
  -7  10   5     5035.60     5043.40    159.80 o 
  -6  10   5       89.49      127.95     32.35 o 
  -5  10   5      406.58      368.88     53.67 o 
  -4  10   5      347.12      400.27     58.11 o 
  -3  10   5     1138.70     1203.52    101.73 o 
   2 -13   6      939.00     1063.87     92.66 o 
   3 -13   6     3766.93     3295.55    172.43 o 
   4 -13   6       45.85       33.98     20.32 o 
   5 -13   6       98.91       14.56     17.70 o 
  -1 -12   6     3632.38     3378.38    161.88 o 
   0 -12   6     1488.22     1361.84     99.02 o 
   1 -12   6      235.06      204.19     38.77 o 
   2 -12   6        5.64       14.42     12.27 o 
   3 -12   6     1745.99     1906.40    124.83 o 
   4 -12   6       82.03       73.04     27.24 o 
   5 -12   6     1144.03     1256.86    103.82 o 
   6 -12   6     2915.77     2876.95    166.48 o 
   7 -12   6     1849.57     1782.85    132.15 o 
  -2 -11   6       17.46       17.30     11.81 o 
  -1 -11   6     1511.24     1376.24     97.26 o 
   0 -11   6     2368.49     2273.31    128.33 o 
   1 -11   6      279.83      279.55     43.58 o 
   2 -11   6     5824.17     5856.35    227.17 o 
   3 -11   6      943.17      734.05     73.56 o 
   4 -11   6      663.01      605.56     68.56 o 
   5 -11   6      504.91      393.93     56.73 o 
   6 -11   6      970.93     1046.58     94.74 o 
   7 -11   6     1327.61     1405.63    113.95 o 
   8 -11   6      622.98      519.63     71.11 o 
  -5 -10   6     2543.34     3017.00    201.58 o 
  -4 -10   6     1659.05     1678.37    107.73 o 
  -3 -10   6      111.45      104.22     26.97 o 
  -2 -10   6     1170.81     1048.49     82.17 o 
  -1 -10   6     1624.36     1649.91    104.23 o 
   0 -10   6      900.29      859.00     73.98 o 
   1 -10   6     1137.37     1082.03     84.09 o 
   2 -10   6      431.30      437.45     53.82 o 
   3 -10   6     4521.92     5242.65    208.30 o 
   4 -10   6        2.88       50.82     22.52 o 
   5 -10   6     2378.43     2482.78    112.05 o 
   6 -10   6      787.67      721.81     45.45 o 
   7 -10   6      564.63      636.43     45.85 o 
   8 -10   6     3875.73     4001.12    211.01 o 
   9 -10   6     1134.33     1052.18     91.10 o 
  -6  -9   6     1703.86     1800.28    146.07 o 
  -5  -9   6       68.66       91.78     24.73 o 
  -4  -9   6      149.32      114.61     28.18 o 
  -3  -9   6     1263.06     1289.04     90.84 o 
  -2  -9   6     6667.89     7338.20    246.59 o 
  -1  -9   6     4379.59     4521.36    181.20 o 
   0  -9   6     1183.77     1194.30     85.16 o 
   1  -9   6     3847.43     3971.19    167.19 o 
   2  -9   6       72.64       87.21     23.99 o 
   3  -9   6     3224.76     3233.82     75.72 o 
   4  -9   6     3869.45     3724.87     95.33 o 
   5  -9   6      518.70      510.79     34.39 o 
   6  -9   6      110.11      110.12     18.59 o 
   7  -9   6      479.28      579.09     43.58 o 
   8  -9   6       57.12       73.46     45.98 o 
   9  -9   6      179.70      208.81     30.35 o 
  10  -9   6      278.51      293.32     52.48 o 
  -7  -8   6       83.42       88.93     33.36 o 
  -6  -8   6        0.28       -9.11     11.74 o 
  -5  -8   6    10150.02    10336.18    322.04 o 
  -4  -8   6      339.12      412.18     50.61 o 
  -3  -8   6       11.78       16.89     14.41 o 
  -2  -8   6     2759.71     2845.45    133.72 o 
  -1  -8   6        0.65        0.11     11.21 o 
   0  -8   6    11799.44    11614.02    329.27 o 
   1  -8   6     1999.07     1926.46    106.95 o 
   2  -8   6      534.39      506.42     53.47 o 
   3  -8   6      950.04      917.09     35.45 o 
   4  -8   6    10503.69    10882.82    204.30 o 
   5  -8   6      840.34      772.72     42.63 o 
   6  -8   6      565.10      640.75     54.60 o 
   7  -8   6     1486.36     1234.59     63.90 o 
   8  -8   6     3522.35     3684.09    123.80 o 
   9  -8   6      963.84     1098.96     68.17 o 
  10  -8   6      914.43      864.87     90.03 o 
  -8  -7   6     3065.89     3262.73    178.37 o 
  -7  -7   6     2709.35     2654.88    108.07 o 
  -6  -7   6      113.74       54.38     12.19 o 
  -5  -7   6      419.83      419.39     51.77 o 
  -4  -7   6      818.26      866.17     73.33 o 
  -3  -7   6     1819.79     1863.46     59.76 o 
  -2  -7   6     2487.01     2408.46    119.00 o 
  -1  -7   6      490.37      496.94     49.93 o 
   0  -7   6      196.66      173.48     29.19 o 
   1  -7   6    18642.87    18638.76    462.17 o 
   2  -7   6      185.07      216.44     33.68 o 
   3  -7   6    11516.11    11579.86    291.12 o 
   4  -7   6      261.56      233.93     20.07 o 
   5  -7   6      276.25      241.66     23.91 o 
   6  -7   6     1214.45     1170.95     48.72 o 
   7  -7   6     6810.37     7156.04    174.83 o 
   8  -7   6      625.03      570.79     45.09 o 
   9  -7   6       54.65       37.19     19.26 o 
  10  -7   6      955.68     1007.81     98.09 o 
  -9  -6   6     2147.14     1807.91    126.35 o 
  -8  -6   6     4005.16     3768.88    145.30 o 
  -7  -6   6      113.78       93.51     18.69 o 
  -6  -6   6      268.89      279.93     28.19 o 
  -5  -6   6     1247.67     1337.07     62.87 o 
  -4  -6   6    13802.96    14216.27    201.63 o 
  -3  -6   6      442.22      503.38     50.76 o 
  -2  -6   6     2158.87     2046.48    105.56 o 
  -1  -6   6      153.29      174.31     19.97 o 
   0  -6   6     7276.49     7106.71    154.38 o 
   1  -6   6     1233.19     1157.36     52.27 o 
   2  -6   6     1032.29     1138.25     27.59 o 
   3  -6   6      934.27     1033.34     31.86 o 
   4  -6   6    15719.93    15319.77    217.12 o 
   5  -6   6      218.83      260.22     21.59 o 
   6  -6   6     1864.26     2048.82     67.02 o 
   7  -6   6     1475.64     1262.38     51.94 o 
   8  -6   6       15.89        3.46      9.63 o 
   9  -6   6     6671.74     7356.21    279.18 o 
  10  -6   6      694.06      709.00     83.20 o 
  -9  -5   6       99.63      105.33     22.42 o 
  -8  -5   6        2.25        7.70      8.88 o 
  -7  -5   6    16343.12    16330.02    313.51 o 
  -6  -5   6      241.64      266.81     22.07 o 
  -5  -5   6     2416.50     2405.56     93.66 o 
  -4  -5   6       13.60       25.45      5.82 o 
  -3  -5   6     2185.78     2077.54     57.11 o 
  -2  -5   6     1367.64     1334.57     80.06 o 
  -1  -5   6     8338.87     7839.49    224.33 o 
   0  -5   6      238.39      223.65     29.55 o 
   1  -5   6     8381.80     7711.05    230.30 o 
   2  -5   6     8097.11     7698.24    155.98 o 
   3  -5   6     2628.19     2757.66     51.34 o 
   4  -5   6     1642.86     1586.76     44.08 o 
   5  -5   6      147.53      189.12     18.35 o 
   6  -5   6     7859.63     7075.58    193.26 o 
   7  -5   6     1377.78     1405.07     53.49 o 
   8  -5   6     1313.18     1439.26     71.97 o 
   9  -5   6      259.99      286.40     49.60 o 
  10  -5   6     1658.24     1579.57    126.95 o 
 -10  -4   6     3162.59     2787.42    117.46 o 
  -9  -4   6      710.32      642.77     51.79 o 
  -8  -4   6       21.40       -0.93     10.04 o 
  -7  -4   6      132.02      139.20     17.76 o 
  -6  -4   6     6079.72     6121.90    123.27 o 
  -5  -4   6     1399.73     1478.76     49.26 o 
  -4  -4   6    29897.58    29700.75    614.20 o 
  -3  -4   6      798.55      633.79     36.30 o 
  -2  -4   6     1449.55     1524.18     50.86 o 
  -1  -4   6    21656.42    22215.39    680.77 o 
   0  -4   6     5431.85     5720.36    107.64 o 
   1  -4   6    13438.46    13207.78    216.84 o 
   2  -4   6     2122.59     2355.38     51.30 o 
   3  -4   6       48.96       33.94     10.19 o 
   4  -4   6     1129.33     1067.97     35.49 o 
   5  -4   6    18672.41    18156.84    256.41 o 
   6  -4   6       72.59       78.97     12.40 o 
   7  -4   6        3.72       23.66      8.57 o 
   8  -4   6        7.39      -22.68     16.66 o 
   9  -4   6     3893.74     3712.06    190.84 o 
  10  -4   6      861.88      831.07     91.90 o 
 -11  -3   6     2522.98     2164.87    154.68 o 
 -10  -3   6        0.24       -2.92     15.95 o 
  -9  -3   6        5.48        6.68     10.29 o 
  -8  -3   6       72.71       78.87     25.24 o 
  -7  -3   6    10613.51    10221.20    221.01 o 
  -6  -3   6     6748.06     6871.83    210.16 o 
  -5  -3   6       15.84       13.80      7.35 o 
  -4  -3   6     2396.85     2509.75     77.10 o 
  -3  -3   6    10535.11    10015.64    249.25 o 
  -2  -3   6      263.65      320.84     27.31 o 
  -1  -3   6     3969.76     3719.27    129.08 o 
   0  -3   6     2556.84     2441.52     60.65 o 
   1  -3   6      542.43      584.85     23.89 o 
   2  -3   6    43195.55    41427.68    532.69 o 
   3  -3   6      219.42      227.82     12.46 o 
   4  -3   6     6650.02     6758.46     96.00 o 
   5  -3   6      509.80      537.59     21.08 o 
   6  -3   6       79.15       80.79     10.82 o 
   7  -3   6     2743.52     2628.77     79.22 o 
   8  -3   6     5503.02     5876.52    238.12 o 
   9  -3   6      737.61      858.85     89.19 o 
 -11  -2   6      405.06      282.50     54.77 o 
 -10  -2   6      217.83      212.24     45.47 o 
  -9  -2   6     3074.78     3059.02    164.14 o 
  -8  -2   6     2610.10      816.17   1264.14 o 
  -7  -2   6       12.72        4.60      4.69 o 
  -6  -2   6     3571.16     2911.27    628.39 o 
  -5  -2   6     1117.82      900.86    237.99 o 
  -4  -2   6     7908.68     6706.82   1314.42 o 
  -3  -2   6    23922.88    23212.71    874.38 o 
  -2  -2   6     3688.41     3855.04    152.35 o 
  -1  -2   6    23952.94    24707.29    319.91 o 
   0  -2   6      222.06      272.15     14.56 o 
   1  -2   6     1399.19     1445.18     36.55 o 
   2  -2   6      429.86      516.48     22.47 o 
   3  -2   6      152.38      148.59     12.76 o 
   4  -2   6     5312.92     5168.40     73.11 o 
   5  -2   6    22429.86    21102.34    256.88 o 
   6  -2   6     2854.70     2545.94    112.85 o 
   7  -2   6     1190.51     1319.85     68.99 o 
   8  -2   6     1452.76     1313.02     70.72 o 
   9  -2   6      310.95      438.45     65.40 o 
 -11  -1   6     7062.23     6945.15    293.70 o 
 -10  -1   6      351.02      300.51     54.00 o 
  -9  -1   6      577.30      580.74     68.59 o 
  -8  -1   6     1006.86     1121.71     49.61 o 
  -7  -1   6     1238.03     1284.81     60.49 o 
  -6  -1   6    22513.30    20871.64   3005.88 o 
  -5  -1   6      342.46       96.52    167.41 o 
  -4  -1   6      141.19       35.79     60.32 o 
  -3  -1   6       44.62       11.77     34.59 o 
  -2  -1   6     6987.13     6857.53    168.20 o 
  -1  -1   6     1696.99     1985.46     66.18 o 
   0  -1   6     2546.44     2486.71     58.26 o 
   1  -1   6     5915.30     5394.49     75.49 o 
   2  -1   6    14452.59    13922.00    255.40 o 
   3  -1   6    12217.85    11321.73    173.65 o 
   4  -1   6     3683.00     3499.20     67.83 o 
   5  -1   6      701.24      626.71     24.21 o 
   6  -1   6      590.11      531.99     36.44 o 
   7  -1   6     3881.70     4014.89    131.55 o 
   8  -1   6     1161.96     1261.48     72.40 o 
   9  -1   6      639.62      708.55     85.25 o 
 -12   0   6      953.59     1116.36    114.15 o 
 -11   0   6       71.08      118.32     37.50 o 
 -10   0   6     2952.16     3224.62    179.56 o 
  -9   0   6     5321.33     5651.41    236.97 o 
  -8   0   6      804.45      819.36     40.25 o 
  -7   0   6       12.27       10.99      7.18 o 
  -6   0   6     1642.53     1784.14    109.33 o 
  -5   0   6    19120.33    16545.01   3366.60 o 
  -4   0   6      161.58      211.78     30.39 o 
  -3   0   6    23624.93    16226.31   9510.01 o 
  -2   0   6     8146.65     8014.11    134.64 o 
  -1   0   6     1151.48     1120.67     46.72 o 
   0   0   6    22710.38    23778.59    376.23 o 
   1   0   6     2771.25     2591.09     52.21 o 
   2   0   6      148.19      198.93     11.92 o 
   3   0   6      330.43      305.12     15.12 o 
   4   0   6      409.11      488.97     21.49 o 
   5   0   6      826.80      702.21     30.05 o 
   6   0   6    10072.14    10199.44    332.88 o 
   7   0   6     5471.48     5813.18    239.14 o 
   8   0   6     1266.38     1232.30     74.19 o 
 -12   1   6        7.51       37.65     30.82 o 
 -11   1   6      427.82      452.03     68.62 o 
 -10   1   6     5369.79     5866.59    253.69 o 
  -9   1   6     5032.85     4880.39    116.23 o 
  -8   1   6     2273.15     2430.00     74.60 o 
  -7   1   6     1615.19     1739.39     64.38 o 
  -6   1   6     8168.18     8395.20    139.91 o 
  -5   1   6     3756.63     3486.69    129.88 o 
  -4   1   6     5985.09     5162.27    998.71 o 
  -3   1   6    13063.89    12868.49    235.03 o 
  -2   1   6    19956.76    19922.70    326.43 o 
  -1   1   6       60.06       57.13     10.65 o 
   0   1   6     7679.56     7132.96    142.42 o 
   1   1   6      479.18      441.84     20.49 o 
   2   1   6     5661.87     5631.00     91.54 o 
   3   1   6    18379.30    17987.61    238.00 o 
   4   1   6     2026.08     1794.33     67.92 o 
   5   1   6      357.07      324.87     28.60 o 
   6   1   6       11.88       26.58     19.78 o 
   7   1   6      238.23      265.79     47.85 o 
   8   1   6      328.05      380.43     58.30 o 
 -12   2   6      511.76      662.88     86.42 o 
 -11   2   6      584.74      740.29     87.62 o 
 -10   2   6      521.08      575.86     74.34 o 
  -9   2   6     1185.42     1164.85     44.71 o 
  -8   2   6     2301.84     2493.36     78.71 o 
  -7   2   6      799.04      815.44     33.68 o 
  -6   2   6     5825.34     5461.37    142.36 o 
  -5   2   6     1319.20     1328.91     44.91 o 
  -4   2   6     2912.27     3046.54    118.46 o 
  -3   2   6     6465.77     6187.06    192.18 o 
  -2   2   6     4868.39     4491.56    160.38 o 
  -1   2   6    16677.68    16596.89    278.07 o 
   0   2   6    14602.40    15071.76    446.25 o 
   1   2   6       39.73       55.39      7.38 o 
   2   2   6      107.95      148.13     30.91 o 
   3   2   6     2716.87     2719.40    149.39 o 
   4   2   6     4013.82     3979.70    183.67 o 
   5   2   6     4038.46     4261.59    199.14 o 
   6   2   6     4784.21     4901.22    221.19 o 
   7   2   6     1755.31     1706.48    127.50 o 
 -12   3   6     1212.19     1326.68    124.40 o 
 -11   3   6     1859.04     2040.72    150.12 o 
 -10   3   6     2898.82     3133.31    179.31 o 
  -9   3   6     7326.08     8155.01    305.09 o 
  -8   3   6     1391.60     1417.73     45.70 o 
  -7   3   6     1680.63     1719.10     62.99 o 
  -6   3   6      144.11       95.18     12.58 o 
  -5   3   6     7205.55     6894.87    203.32 o 
  -4   3   6     9161.79     9405.11    260.25 o 
  -3   3   6      951.35      799.53     44.54 o 
  -2   3   6      283.59      327.78     29.17 o 
  -1   3   6     5195.69     4829.01    110.33 o 
   0   3   6     4860.04     4550.64    121.56 o 
   1   3   6        1.42        8.91      3.85 o 
   2   3   6     8398.08     8680.48    284.99 o 
   3   3   6     4230.04     4471.12    196.12 o 
   4   3   6     4666.29     4994.43    219.42 o 
   5   3   6     3936.11     4152.27    204.29 o 
   6   3   6     1593.00     1704.68    128.75 o 
   7   3   6     1598.19     1366.47    117.77 o 
 -12   4   6     1949.12     2175.22    161.84 o 
 -11   4   6     4502.38     4903.26    241.65 o 
 -10   4   6      107.65      113.41     34.53 o 
  -9   4   6     5869.17     5770.67    138.75 o 
  -8   4   6     3005.46     2885.91     78.58 o 
  -7   4   6       51.28       36.74     10.70 o 
  -6   4   6      673.20      560.40     37.34 o 
  -5   4   6     9186.35     8906.86    186.44 o 
  -4   4   6     4628.00     4269.21    118.67 o 
  -3   4   6     2240.55     2171.21     80.45 o 
  -2   4   6     7594.05     7346.13    235.09 o 
  -1   4   6     7465.40     7681.25    152.81 o 
   0   4   6     1327.82     1398.60     44.61 o 
   1   4   6     2926.96     3027.98    149.82 o 
   2   4   6       44.64       57.52     22.85 o 
   3   4   6     1753.46     1875.14    125.21 o 
   4   4   6       38.68       54.33     25.83 o 
   5   4   6      120.51      118.03     38.36 o 
   6   4   6      185.81      221.41     48.34 o 
 -12   5   6      707.30      790.84     97.94 o 
 -11   5   6      200.45      224.99     50.53 o 
 -10   5   6      342.74      366.51     62.17 o 
  -9   5   6     1913.54     1916.37     94.41 o 
  -8   5   6    16571.60    16244.39    301.98 o 
  -7   5   6     1439.47     1373.43     58.84 o 
  -6   5   6      572.95      457.25     34.28 o 
  -5   5   6     2982.97     3049.51    129.88 o 
  -4   5   6      816.43      783.65     63.49 o 
  -3   5   6    10223.75    10851.97    311.58 o 
  -2   5   6    10878.30    10654.37    313.72 o 
  -1   5   6      421.94      412.66     18.90 o 
   0   5   6     2771.50     2739.73    142.36 o 
   1   5   6     4223.62     4612.97    199.95 o 
   2   5   6       16.77       91.88     29.54 o 
   3   5   6     2165.99     2331.83    148.09 o 
   4   5   6     1861.03     1975.60    140.69 o 
   5   5   6     3688.10     3688.59    206.45 o 
 -11   6   6     3872.36     4259.73    230.36 o 
 -10   6   6      259.74      295.52     56.60 o 
  -9   6   6       97.09       98.02     22.57 o 
  -8   6   6      327.49      300.43     30.39 o 
  -7   6   6       22.48       16.53      9.04 o 
  -6   6   6      193.54      271.73     36.99 o 
  -5   6   6    10876.57    10939.94    313.31 o 
  -4   6   6      230.71      336.05     29.40 o 
  -3   6   6     1293.41     1223.04    119.67 o 
  -2   6   6     7163.03     7096.28    554.64 o 
  -1   6   6      186.15      219.82     16.22 o 
   0   6   6    11968.52    12556.81    381.42 o 
   1   6   6     2399.29     2652.94    152.68 o 
   2   6   6      346.62      370.51     58.41 o 
   3   6   6       27.49       16.40     17.01 o 
   4   6   6     1892.09     1840.00    141.26 o 
 -11   7   6     1094.68     1244.37    121.86 o 
 -10   7   6      217.38      288.69     58.99 o 
  -9   7   6      618.87      636.43     45.72 o 
  -8   7   6     6840.52     6943.58    178.06 o 
  -7   7   6     3251.58     3249.10    111.89 o 
  -6   7   6      416.57      391.19     47.89 o 
  -5   7   6      358.54      380.46     48.59 o 
  -4   7   6        3.02       13.79      7.94 o 
  -3   7   6     3854.30     4312.27    184.03 o 
  -2   7   6      403.91      356.32     50.33 o 
  -1   7   6      116.36      115.53     30.49 o 
   0   7   6      175.41      148.19     36.65 o 
   1   7   6     8634.48     9353.28    334.79 o 
   2   7   6       70.74       78.09     31.73 o 
 -10   8   6     3503.23     3251.26    201.54 o 
  -9   8   6      369.55      337.42     35.62 o 
  -8   8   6      774.22      838.64     56.72 o 
  -7   8   6        0.13       -8.01     11.48 o 
  -6   8   6       33.45       28.03     15.72 o 
  -5   8   6      277.49      274.96     43.71 o 
  -4   8   6     4915.42     5049.14    207.92 o 
  -3   8   6      583.13      537.36     63.48 o 
  -2   8   6     3572.06     3727.18    181.77 o 
  -1   8   6      737.62      784.57     81.68 o 
   0   8   6      809.12      834.63     87.76 o 
  -9   9   6      701.18      615.24     50.40 o 
  -8   9   6      339.29      305.65     36.21 o 
  -7   9   6     8728.12     9102.71    228.53 o 
  -6   9   6        2.78       -1.63     15.97 o 
  -5   9   6        6.56        0.58     13.78 o 
  -4   9   6      455.30      483.55     62.23 o 
  -3   9   6       36.22       39.67     19.44 o 
  -2   9   6     1656.57     1647.06    122.45 o 
  -7  10   6       34.64       36.74     20.29 o 
  -6  10   6     1333.29     1306.54    104.06 o 
  -5  10   6      253.68      245.18     45.46 o 
  -1 -12   7      806.08      732.21     75.55 o 
   0 -12   7        6.45      -16.47     15.50 o 
   1 -12   7       34.65       69.53     23.95 o 
   2 -12   7      150.85      171.85     40.52 o 
   3 -12   7     1022.96      928.87     87.95 o 
   4 -12   7     2623.01     2699.60    158.29 o 
   5 -12   7      496.11      544.11     69.91 o 
   6 -12   7      138.81      117.40     33.53 o 
  -3 -11   7      114.45       58.11     21.79 o 
  -2 -11   7     3045.09     3079.49    159.16 o 
  -1 -11   7      597.02      674.51     70.41 o 
   0 -11   7      307.57      317.02     48.35 o 
   1 -11   7     5383.49     5591.49    226.95 o 
   2 -11   7      614.19      560.35     65.07 o 
   3 -11   7      119.53       78.15     27.83 o 
   4 -11   7       83.13       92.89     30.88 o 
   5 -11   7       37.60       32.07     20.54 o 
   6 -11   7       99.06       79.80     28.91 o 
   7 -11   7     2963.66     3354.07    185.28 o 
  -4 -10   7      974.11      956.27     85.33 o 
  -3 -10   7     1852.45     1968.42    123.27 o 
  -2 -10   7     3089.68     3184.97    159.69 o 
  -1 -10   7     3989.48     4274.69    187.85 o 
   0 -10   7      349.04      239.20     41.07 o 
   1 -10   7      957.06     1026.95     85.64 o 
   2 -10   7       56.33       34.34     18.21 o 
   3 -10   7     1689.34     1794.84    117.31 o 
   4 -10   7     8969.91     9297.14    313.51 o 
   5 -10   7     1679.69     2047.25    130.84 o 
   6 -10   7       96.47      142.83     35.15 o 
   7 -10   7      176.27      132.09     33.87 o 
   8 -10   7       56.28      111.42     33.52 o 
  -5  -9   7     1056.11     1024.50     88.95 o 
  -4  -9   7     1383.44     1325.55     99.38 o 
  -3  -9   7     1659.37     1670.83    109.93 o 
  -2  -9   7     2441.39     2440.41    133.19 o 
  -1  -9   7      892.41      856.23     75.67 o 
   0  -9   7     5349.35     5390.10    209.58 o 
   1  -9   7     4293.49     3925.61    172.42 o 
   2  -9   7       61.54       53.35     21.24 o 
   3  -9   7     1128.44      995.95     82.74 o 
   4  -9   7      629.12      744.61     58.94 o 
   5  -9   7     3316.56     3351.85    149.26 o 
   6  -9   7     3100.90     2835.73     95.03 o 
   7  -9   7     3938.28     3894.73    122.42 o 
   8  -9   7     2144.62     2253.17     95.17 o 
   9  -9   7     1455.41     1589.60     83.69 o 
  -7  -8   7      539.18      520.86     66.66 o 
  -6  -8   7     2364.92     2439.06    144.38 o 
  -5  -8   7      367.84      369.57     53.16 o 
  -4  -8   7     4529.73     4875.80    204.87 o 
  -3  -8   7     2478.41     2564.20    136.53 o 
  -2  -8   7       51.64       55.75     20.72 o 
  -1  -8   7      936.83      915.61     75.38 o 
   0  -8   7     3136.48     3312.54    151.74 o 
   1  -8   7     3832.13     4188.01    174.07 o 
   2  -8   7       47.99       43.38     19.81 o 
   3  -8   7     3994.15     4070.37     90.04 o 
   4  -8   7     1540.87     1535.55     56.19 o 
   5  -8   7     2499.58     2463.29    111.32 o 
   6  -8   7     4751.72     5073.65    137.61 o 
   7  -8   7     1802.78     1855.85     80.18 o 
   8  -8   7     1127.58     1293.02     70.31 o 
   9  -8   7      718.18      549.56     48.27 o 
  -8  -7   7     1037.48     1043.46    117.15 o 
  -7  -7   7      800.63      841.05     83.70 o 
  -6  -7   7      198.93      175.04     37.32 o 
  -5  -7   7       31.89       36.99     17.13 o 
  -4  -7   7     4341.18     4800.09    196.53 o 
  -3  -7   7     8937.04     9093.00    290.17 o 
  -2  -7   7     1042.81     1178.62     85.29 o 
  -1  -7   7     3694.18     3744.58    158.87 o 
   0  -7   7     1633.61     1548.57     95.03 o 
   1  -7   7      997.31     1080.36     79.26 o 
   2  -7   7     8601.62     8104.60    258.68 o 
   3  -7   7      727.27      726.57     27.59 o 
   4  -7   7     1111.26     1167.77     46.70 o 
   5  -7   7       11.72        9.54      8.76 o 
   6  -7   7        2.01       21.95     14.37 o 
   7  -7   7        6.14       15.58      9.10 o 
   8  -7   7     1205.66     1235.38    102.17 o 
   9  -7   7     5321.90     5644.51    168.43 o 
  -9  -6   7      230.37      186.00     42.03 o 
  -8  -6   7      211.94      191.81     42.22 o 
  -7  -6   7    10798.64    10310.98    227.93 o 
  -6  -6   7     3228.96     3439.92    106.05 o 
  -5  -6   7       31.45       22.10      7.97 o 
  -4  -6   7     3716.64     3681.97     91.51 o 
  -3  -6   7      926.60      816.41     69.72 o 
  -2  -6   7    10504.70    10489.75    307.48 o 
  -1  -6   7     8986.57     9571.50    283.33 o 
   0  -6   7     3781.49     3797.06    153.14 o 
   1  -6   7     2697.61     2639.90    123.62 o 
   2  -6   7     6878.07     7016.27    143.27 o 
   3  -6   7     1502.43     1410.82     42.50 o 
   4  -6   7     2443.24     2538.18     65.15 o 
   5  -6   7     6272.70     5776.47    170.06 o 
   6  -6   7     7016.27     6948.80    165.93 o 
   7  -6   7      116.39      143.64     21.75 o 
   8  -6   7      343.70      378.92     53.28 o 
   9  -6   7       24.64       62.64     25.75 o 
  10  -6   7       55.51      117.44     36.48 o 
  -9  -5   7      392.39      350.48     38.99 o 
  -8  -5   7      188.08      140.89     23.95 o 
  -7  -5   7      481.10      494.12     40.41 o 
  -6  -5   7       17.41       22.10      7.70 o 
  -5  -5   7     1469.79     1418.68    110.39 o 
  -4  -5   7     7980.39     8307.81    165.44 o 
  -3  -5   7      971.82     1082.25     37.84 o 
  -2  -5   7     2128.36     2098.20     79.41 o 
  -1  -5   7    13541.54    12966.68    305.67 o 
   0  -5   7      110.72      125.28     17.28 o 
   1  -5   7    18969.56    19112.04    286.92 o 
   2  -5   7     2641.13     2638.15     58.09 o 
   3  -5   7      996.67      911.47     36.63 o 
   4  -5   7      204.63      174.57     19.66 o 
   5  -5   7     6685.10     6646.84    167.45 o 
   6  -5   7     2104.31     2034.97     79.23 o 
   7  -5   7      188.85      208.31     42.73 o 
   8  -5   7     1451.26     1469.47     74.15 o 
   9  -5   7     1938.75     1913.04    131.94 o 
 -10  -4   7     2927.02     2652.68    114.99 o 
  -9  -4   7       52.45       57.06     17.02 o 
  -8  -4   7     1470.93     1291.75     70.85 o 
  -7  -4   7     3067.78     2951.75     96.27 o 
  -6  -4   7     5179.75     4722.62    154.42 o 
  -5  -4   7     2468.01     2537.25     68.93 o 
  -4  -4   7      404.97      428.16     24.84 o 
  -3  -4   7       10.96       15.64      5.68 o 
  -2  -4   7    13325.21    13885.51    239.32 o 
  -1  -4   7      668.70      811.74     27.51 o 
   0  -4   7      244.92      239.55     16.65 o 
   1  -4   7      106.97      116.92     10.76 o 
   2  -4   7    18752.06    18670.24    225.92 o 
   3  -4   7     1809.18     1672.55     46.09 o 
   4  -4   7     4301.88     4589.94     99.09 o 
   5  -4   7     1431.20     1349.50     59.82 o 
   6  -4   7      708.94      719.34     45.35 o 
   7  -4   7     8515.59     8684.75    199.19 o 
   8  -4   7     2559.61     2320.07     94.65 o 
   9  -4   7      118.88      143.24     36.89 o 
 -11  -3   7      327.79      342.90     42.21 o 
 -10  -3   7      883.83      779.20     84.72 o 
  -9  -3   7    10217.00     9792.98    330.91 o 
  -8  -3   7      983.70     1040.68     63.49 o 
  -7  -3   7     2457.36     2355.46     92.79 o 
  -6  -3   7        2.78        6.83      8.68 o 
  -5  -3   7      401.21      425.44     36.43 o 
  -4  -3   7      718.41      935.48     46.20 o 
  -3  -3   7     7526.47     7656.94    209.90 o 
  -2  -3   7     5397.58     5685.97    157.60 o 
  -1  -3   7     7520.87     6534.25    197.16 o 
   0  -3   7     4515.84     4162.33     79.25 o 
   1  -3   7     2022.39     1978.41     46.80 o 
   2  -3   7     2087.96     1966.37     50.29 o 
   3  -3   7        4.73        4.85      6.11 o 
   4  -3   7     8180.04     7543.02    142.91 o 
   5  -3   7     4710.82     4769.20    105.85 o 
   6  -3   7        0.53       19.02      8.90 o 
   7  -3   7       39.63       36.15     12.17 o 
   8  -3   7     2027.08     2181.44    138.70 o 
   9  -3   7       47.30       57.46     24.62 o 
 -11  -2   7      626.11      514.91     73.41 o 
 -10  -2   7      786.02      670.63     78.66 o 
  -9  -2   7        7.05       26.86     19.62 o 
  -8  -2   7     1972.15     1983.48    122.25 o 
  -7  -2   7        7.62       14.38     13.34 o 
  -6  -2   7    25608.76    26131.62    616.75 o 
  -5  -2   7      159.77      248.13     26.55 o 
  -4  -2   7        2.73       21.72     10.42 o 
  -3  -2   7     5050.15     4826.66    154.27 o 
  -2  -2   7     1139.67     1338.88     79.04 o 
  -1  -2   7    17726.78    17737.63    310.10 o 
   0  -2   7     3653.48     4075.68     71.75 o 
   1  -2   7       53.64       39.07     12.25 o 
   2  -2   7     6580.25     6224.47    109.18 o 
   3  -2   7    11690.77    10897.86    195.74 o 
   4  -2   7     1921.91     1854.06     56.90 o 
   5  -2   7      982.71     1074.19     74.37 o 
   6  -2   7       19.50       15.61      7.37 o 
   7  -2   7     7040.45     7186.31    190.16 o 
   8  -2   7      271.75      290.06     34.49 o 
   9  -2   7      364.79      413.28     64.74 o 
 -11  -1   7       18.11       -0.07     17.82 o 
 -10  -1   7       25.14       51.18     23.43 o 
  -9  -1   7    13065.85    13837.37    420.21 o 
  -8  -1   7     1298.75      965.99    313.41 o 
  -7  -1   7       71.26       64.60     19.70 o 
  -6  -1   7      338.95      394.35     31.42 o 
  -5  -1   7     6745.36     7045.34    228.89 o 
  -4  -1   7     5674.38     5752.99    187.80 o 
  -3  -1   7    10414.42    10236.02    206.04 o 
  -2  -1   7      260.86      212.23     22.52 o 
  -1  -1   7      995.51      939.91     46.93 o 
   0  -1   7    23376.91    21884.78    292.99 o 
   1  -1   7       32.13       37.25      6.79 o 
   2  -1   7     9974.90     9846.70    126.48 o 
   3  -1   7      260.57      288.58     17.64 o 
   4  -1   7      454.31      434.11     25.21 o 
   5  -1   7      288.34      259.05     20.03 o 
   6  -1   7     5017.05     5109.01    158.03 o 
   7  -1   7       29.15       15.95     17.36 o 
   8  -1   7      628.43      576.34     71.10 o 
 -12   0   7      121.05      116.34     40.31 o 
 -11   0   7      974.94     1101.72    107.10 o 
 -10   0   7     1127.78     1210.67    106.43 o 
  -9   0   7      661.88      841.86     85.17 o 
  -8   0   7      882.35      194.47    474.80 o 
  -7   0   7      186.94      187.12     21.73 o 
  -6   0   7    11263.11    11467.36    397.43 o 
  -5   0   7    12700.56    12511.14    326.76 o 
  -4   0   7        1.07       88.88     21.31 o 
  -3   0   7    11905.41    11904.74    228.63 o 
  -2   0   7     1768.79     1824.67     67.20 o 
  -1   0   7     6582.53     6760.28    148.33 o 
   0   0   7      665.43      732.75     39.01 o 
   1   0   7      233.70      258.97     17.14 o 
   2   0   7     2774.14     2774.88     57.63 o 
   3   0   7    24744.64    22894.93    322.42 o 
   4   0   7      227.46      150.77     14.28 o 
   5   0   7      887.16      891.66     37.78 o 
   6   0   7      637.96      456.72     63.44 o 
   7   0   7       18.25       43.44     26.70 o 
   8   0   7     5830.62     5473.42    246.20 o 
 -12   1   7        0.93        1.11     16.17 o 
 -11   1   7      826.59      735.54     87.20 o 
 -10   1   7      401.90      485.25     68.96 o 
  -9   1   7      115.01      151.47     36.23 o 
  -8   1   7    13833.77     3166.30   7564.61 o 
  -7   1   7      165.34      177.09     20.99 o 
  -6   1   7        0.41        5.35      8.90 o 
  -5   1   7      937.18      852.63     45.99 o 
  -4   1   7      721.54      666.40     55.66 o 
  -3   1   7      201.61      214.53     23.59 o 
  -2   1   7     4608.28     4393.35     94.15 o 
  -1   1   7     1501.79     1438.74     48.31 o 
   0   1   7    21660.14    21289.38    292.41 o 
   1   1   7     4555.81     4294.69    105.85 o 
   2   1   7     1484.60     1523.48     56.31 o 
   3   1   7       11.03        3.41      5.27 o 
   4   1   7      790.01      710.21     30.77 o 
   5   1   7     7209.12     7176.46    278.54 o 
   6   1   7     2916.88     2983.56    173.15 o 
   7   1   7      454.43      423.07     65.62 o 
 -12   2   7      327.68      363.51     63.76 o 
 -11   2   7     3509.94     3715.81    205.74 o 
 -10   2   7      906.79      922.64     93.80 o 
  -9   2   7       12.27       10.40     16.14 o 
  -8   2   7      250.51      152.38    101.29 o 
  -7   2   7     8998.09     9260.94    157.42 o 
  -6   2   7        0.74       38.38     31.10 o 
  -5   2   7    20867.94    19805.97    469.87 o 
  -4   2   7      849.75      790.02     87.14 o 
  -3   2   7      249.55      297.37     27.77 o 
  -2   2   7     6859.90     7053.50    129.20 o 
  -1   2   7     1788.43     1662.73     60.53 o 
   0   2   7     1648.95     1865.12     62.67 o 
   1   2   7       62.38       53.26     10.00 o 
   2   2   7     1018.26     1152.28     45.00 o 
   3   2   7     4462.99     4193.27     98.55 o 
   4   2   7     7734.02     7595.84    286.12 o 
   5   2   7     1403.33     1354.72    112.61 o 
   6   2   7      910.11      832.36     90.65 o 
   7   2   7      321.80      236.92     51.14 o 
 -12   3   7     2619.31     2726.37    180.26 o 
 -11   3   7      818.63      793.75     93.29 o 
 -10   3   7      919.55      968.70     97.16 o 
  -9   3   7      444.97      403.50     61.09 o 
  -8   3   7     9190.29     9024.21    199.76 o 
  -7   3   7     2003.39     1950.09     75.53 o 
  -6   3   7       59.53       64.71     11.10 o 
  -5   3   7     3444.17     3324.93     99.49 o 
  -4   3   7    18259.69    16948.89    522.01 o 
  -3   3   7      428.17      496.27     50.62 o 
  -2   3   7     6174.40     5855.08    136.20 o 
  -1   3   7      678.45      642.23     36.06 o 
   0   3   7      316.33      379.56     25.46 o 
   1   3   7    20321.04    20152.66    330.03 o 
   2   3   7       13.42        8.86     13.74 o 
   3   3   7      211.73      227.58     44.58 o 
   4   3   7      156.48      195.09     42.51 o 
   5   3   7        6.63        1.46     19.62 o 
   6   3   7      312.75      385.30     63.84 o 
 -12   4   7      459.72      510.59     77.18 o 
 -11   4   7       62.67       74.15     30.50 o 
 -10   4   7      183.57      177.48     41.79 o 
  -9   4   7     1068.88     1021.88     63.36 o 
  -8   4   7     1355.81     1320.10    113.34 o 
  -7   4   7     3201.82     3172.36     82.63 o 
  -6   4   7      417.01      458.83     34.56 o 
  -5   4   7     7022.64     6489.95    212.52 o 
  -4   4   7     4235.94     4016.91    161.49 o 
  -3   4   7      567.71      522.94     53.88 o 
  -2   4   7     9260.51     9597.69    216.87 o 
  -1   4   7      631.63      610.64     34.73 o 
   0   4   7       77.36      127.82     18.00 o 
   1   4   7      385.74      388.71     54.35 o 
   2   4   7      771.90      850.04     84.47 o 
   3   4   7     1857.24     2175.99    145.70 o 
   4   4   7     7887.68     8599.83    331.73 o 
   5   4   7      913.57      878.04     96.97 o 
 -11   5   7     1307.27     1556.16    133.31 o 
 -10   5   7      131.23      177.12     45.56 o 
  -9   5   7      592.07      575.31     73.10 o 
  -8   5   7      110.18      114.94     26.17 o 
  -7   5   7     4196.75     4302.84    125.95 o 
  -6   5   7     2170.96     2300.81    115.48 o 
  -5   5   7     2022.04     1954.38    106.98 o 
  -4   5   7      987.19      978.90     75.62 o 
  -3   5   7     1949.80     1801.82    107.64 o 
  -2   5   7     3189.12     3201.07     92.58 o 
  -1   5   7        2.32       10.40      5.50 o 
   0   5   7     4220.79     4277.07    192.64 o 
   1   5   7     8966.65     9660.85    329.16 o 
   2   5   7     2784.99     3194.23    176.92 o 
   3   5   7      908.41      923.51     95.65 o 
   4   5   7      827.02      849.69     96.55 o 
 -11   6   7     1676.31     1835.25    148.41 o 
 -10   6   7     2180.49     1969.82    149.49 o 
  -9   6   7      364.13      273.83     29.78 o 
  -8   6   7      628.40      570.85     47.80 o 
  -7   6   7     1473.02     1473.59     72.36 o 
  -6   6   7     5717.17     5703.90    206.21 o 
  -5   6   7      293.47      253.95     39.16 o 
  -4   6   7     5249.89     5054.08    199.14 o 
  -3   6   7     3639.18     3454.86    197.87 o 
  -2   6   7       64.34       79.39     25.31 o 
  -1   6   7     1271.45     1290.38    100.85 o 
   0   6   7      190.51      178.53     37.75 o 
   1   6   7      720.73      787.73     84.62 o 
   2   6   7      545.71      675.77     81.34 o 
   3   6   7      593.84      542.96     77.07 o 
 -10   7   7     3336.07     3512.73    209.23 o 
  -9   7   7      834.04      854.94     56.06 o 
  -8   7   7      426.00      418.61     39.76 o 
  -7   7   7     2547.42     2631.57    104.06 o 
  -6   7   7      972.70     1015.19     81.25 o 
  -5   7   7      858.67      952.85     80.57 o 
  -4   7   7     4088.06     4351.17    189.79 o 
  -3   7   7     2513.64     2747.06    148.92 o 
  -2   7   7      530.57      624.45     70.85 o 
  -1   7   7     1213.13     1294.54    105.99 o 
   0   7   7      252.42      273.94     50.78 o 
   1   7   7      605.74      557.34     74.10 o 
  -9   8   7       30.89        7.90     14.99 o 
  -8   8   7       16.12        4.43     13.73 o 
  -7   8   7     4462.27     4568.08    193.61 o 
  -6   8   7     1501.16     1579.91    108.21 o 
  -5   8   7      631.19      699.15     72.19 o 
  -4   8   7     2828.18     3007.60    159.97 o 
  -3   8   7      535.53      565.57     67.86 o 
  -2   8   7     4104.00     4242.89    204.60 o 
  -1   8   7     2627.76     2753.23    166.14 o 
  -8   9   7      119.30       76.94     26.04 o 
  -7   9   7      128.33      123.26     32.43 o 
  -6   9   7      607.12      582.14     68.52 o 
  -5   9   7     1237.28     1318.19    105.30 o 
  -4   9   7     1293.47     1242.55    104.67 o 
  -1 -12   8        3.94        2.40     12.29 o 
   0 -12   8       48.35       49.45     22.22 o 
   1 -12   8     5924.93     5978.48    249.44 o 
   2 -12   8      177.78      118.24     32.94 o 
   3 -12   8     1210.20     1058.18     98.12 o 
   4 -12   8      467.86      373.51     59.87 o 
   5 -12   8        8.87       18.32     20.92 o 
  -3 -11   8        4.51       46.49     23.58 o 
  -2 -11   8     2032.26     1908.07    129.22 o 
  -1 -11   8      138.27      139.33     33.70 o 
   0 -11   8     1061.14      884.97     85.49 o 
   1 -11   8       39.23       70.04     25.81 o 
   2 -11   8      197.37      282.48     48.17 o 
   3 -11   8      489.11      449.22     61.78 o 
   4 -11   8     4787.23     5181.95    228.89 o 
   5 -11   8      134.43      210.83     45.03 o 
   6 -11   8       91.81       75.41     27.81 o 
  -4 -10   8       21.61       38.16     21.92 o 
  -3 -10   8      473.42      550.65     67.47 o 
  -2 -10   8      271.32      230.92     44.01 o 
  -1 -10   8      223.14      207.92     41.28 o 
   0 -10   8      423.25      448.72     58.59 o 
   1 -10   8     5244.46     5470.41    225.23 o 
   2 -10   8     2197.30     2441.17    142.20 o 
   3 -10   8      461.09      544.71     65.53 o 
   4 -10   8      246.20      259.31     44.93 o 
   5 -10   8      979.63     1207.01    101.71 o 
   6 -10   8     2387.06     2210.95    143.55 o 
   7 -10   8      657.19      587.73     74.09 o 
  -6  -9   8     3614.44     3547.88    189.79 o 
  -5  -9   8      367.68      322.92     53.08 o 
  -4  -9   8     3447.90     3740.95    185.07 o 
  -3  -9   8      408.27      462.44     60.20 o 
  -2  -9   8       31.96       51.45     23.90 o 
  -1  -9   8     5056.25     5457.89    220.09 o 
   0  -9   8     1174.22     1143.49     91.74 o 
   1  -9   8     1372.27     1180.57     92.91 o 
   2  -9   8       15.12       24.14     18.01 o 
   3  -9   8      396.70      321.76     48.85 o 
   4  -9   8      595.94      716.81     73.81 o 
   5  -9   8     4565.02     4708.27    209.37 o 
   6  -9   8      603.63      800.47     82.06 o 
   7  -9   8      774.16      733.79     81.45 o 
   8  -9   8        3.58        9.65     14.14 o 
  -7  -8   8     2486.82     2293.20    150.84 o 
  -6  -8   8     1122.09     1096.69     99.65 o 
  -5  -8   8     1123.67     1128.92     98.25 o 
  -4  -8   8     2497.35     2837.98    156.80 o 
  -3  -8   8     8145.69     9154.65    308.69 o 
  -2  -8   8     2255.44     2068.07    124.57 o 
  -1  -8   8      810.62      981.83     82.20 o 
   0  -8   8       26.18       30.24     16.85 o 
   1  -8   8      516.90      568.84     61.83 o 
   2  -8   8    14884.18    15201.12    422.51 o 
   3  -8   8      204.53      240.79     40.75 o 
   4  -8   8      293.14      353.44     46.73 o 
   5  -8   8      326.16      236.32     24.61 o 
   6  -8   8        4.46       10.88      8.46 o 
   7  -8   8      872.97      923.23     56.32 o 
   8  -8   8      362.39      356.79     37.43 o 
   9  -8   8     1336.98     1355.92     77.64 o 
  -8  -7   8      104.74      114.32     35.70 o 
  -7  -7   8       30.56       50.54     25.08 o 
  -6  -7   8     3004.35     3260.77    175.30 o 
  -5  -7   8      386.73      356.31     54.03 o 
  -4  -7   8     1999.47     2190.66    131.51 o 
  -3  -7   8     1314.15     1374.11     99.81 o 
  -2  -7   8     4041.34     4129.49    180.87 o 
  -1  -7   8     7490.33     7449.48    254.10 o 
   0  -7   8       65.07      143.73     30.82 o 
   1  -7   8     2030.47     1851.90    110.23 o 
   2  -7   8      316.67      360.57     47.49 o 
   3  -7   8     3869.12     3884.02    152.38 o 
   4  -7   8     3155.45     2849.84    125.59 o 
   5  -7   8     8851.61     9130.44    194.48 o 
   6  -7   8     2194.77     2457.71     90.24 o 
   7  -7   8      685.63      751.98     55.02 o 
   8  -7   8     2539.90     2405.73     99.52 o 
   9  -7   8       22.59       42.69     15.27 o 
  -9  -6   8        3.18       25.50     19.83 o 
  -8  -6   8      688.47      573.06     74.71 o 
  -7  -6   8       86.77      117.49     34.87 o 
  -6  -6   8     5599.81     5691.08    144.65 o 
  -5  -6   8     2364.91     2281.92     75.01 o 
  -4  -6   8      351.90      411.51     24.05 o 
  -3  -6   8      111.97      127.75     29.51 o 
  -2  -6   8     3834.00     4321.89    179.95 o 
  -1  -6   8     1420.57     1577.20     99.32 o 
   0  -6   8       15.55       19.15     13.32 o 
   1  -6   8     5475.72     5536.45    111.04 o 
   2  -6   8     6536.70     6394.28    137.72 o 
   3  -6   8     3475.74     3333.23     96.74 o 
   4  -6   8     3029.31     3225.46    150.85 o 
   5  -6   8     1775.11     1708.34     61.45 o 
   6  -6   8     2248.45     2460.90     90.89 o 
   7  -6   8     2630.56     2471.89     96.15 o 
   8  -6   8      455.54      464.97     57.30 o 
   9  -6   8      395.89      356.14     39.74 o 
  -9  -5   8     2171.75     2026.72    144.52 o 
  -8  -5   8       66.81       39.45     14.04 o 
  -7  -5   8        7.45       12.39      9.63 o 
  -6  -5   8     1527.27     1650.00     70.77 o 
  -5  -5   8    10086.71    10400.19    209.08 o 
  -4  -5   8      225.77      244.57     20.89 o 
  -3  -5   8     2212.29     2249.02     61.75 o 
  -2  -5   8     6245.86     5602.04     88.55 o 
  -1  -5   8        9.60       24.30      6.09 o 
   0  -5   8    10946.29    10609.91    184.90 o 
   1  -5   8      698.03      671.80     41.22 o 
   2  -5   8     1329.59     1359.59     53.43 o 
   3  -5   8      159.56      156.91     19.27 o 
   4  -5   8      406.04      398.97     79.62 o 
   5  -5   8      544.19      603.03     40.50 o 
   6  -5   8     2504.04     2698.56     95.80 o 
   7  -5   8     5558.04     5938.41    159.82 o 
   8  -5   8     2496.06     2129.96     92.40 o 
   9  -5   8        0.02       -6.00     14.84 o 
 -10  -4   8      549.96      476.93     47.77 o 
  -9  -4   8     4051.12     3766.27    174.58 o 
  -8  -4   8     4279.32     4196.73    136.65 o 
  -7  -4   8     1094.17     1019.05     59.24 o 
  -6  -4   8     7040.40     6588.63    196.52 o 
  -5  -4   8     2251.91     2141.69    230.96 o 
  -4  -4   8     5657.18     5411.89    167.98 o 
  -3  -4   8    12672.28    13570.30    214.93 o 
  -2  -4   8     9868.50    10416.04    178.09 o 
  -1  -4   8      713.74      734.91     29.94 o 
   0  -4   8     2823.44     2841.94     64.69 o 
   1  -4   8        5.67       14.31      5.90 o 
   2  -4   8     1709.65     1508.36    300.47 o 
   3  -4   8    16416.15    15700.36    404.13 o 
   4  -4   8     8567.37     7666.93    330.75 o 
   5  -4   8       59.10       35.83     15.55 o 
   6  -4   8      112.23      117.99     19.69 o 
   7  -4   8        3.57        1.45     10.44 o 
   8  -4   8       91.38       84.98     18.50 o 
   9  -4   8      135.52      163.19     41.52 o 
 -10  -3   8      771.78      718.44     63.25 o 
  -9  -3   8      278.75      247.68     40.50 o 
  -8  -3   8      251.26      282.74     49.70 o 
  -7  -3   8      366.20      308.10     28.01 o 
  -6  -3   8     6124.18     5347.44    199.40 o 
  -5  -3   8     2961.23     2854.70    100.96 o 
  -4  -3   8     1442.65     1493.93     52.58 o 
  -3  -3   8    12102.86    12487.55    195.83 o 
  -2  -3   8      212.13      201.54     28.33 o 
  -1  -3   8    18603.38    18720.43    636.52 o 
   0  -3   8    10783.19    10747.97    188.65 o 
   1  -3   8      457.96      330.84     21.32 o 
   2  -3   8      360.71      330.04     25.46 o 
   3  -3   8     5138.32     4821.92    120.53 o 
   4  -3   8     1110.22      994.96     58.09 o 
   5  -3   8      335.91      323.03     32.26 o 
   6  -3   8     2807.23     3013.58    135.62 o 
   7  -3   8     4390.37     4334.96    131.22 o 
   8  -3   8      836.19      901.72     89.02 o 
 -11  -2   8      186.24      241.82     49.56 o 
 -10  -2   8     2177.41     2123.39    142.15 o 
  -9  -2   8     3043.07     3168.53    167.09 o 
  -8  -2   8      499.16      520.60     61.06 o 
  -7  -2   8     2169.26     2245.67    271.64 o 
  -6  -2   8      301.27      289.58     30.06 o 
  -5  -2   8      590.16      572.82     32.95 o 
  -4  -2   8    10870.58    11125.73    216.76 o 
  -3  -2   8     2492.54     2756.41    168.82 o 
  -2  -2   8      490.69      572.74     33.17 o 
  -1  -2   8     1357.21     1342.43     51.89 o 
   0  -2   8    14387.78    14283.86    167.18 o 
   1  -2   8     2232.82     2058.04     60.48 o 
   2  -2   8     7788.35     7799.50    120.40 o 
   3  -2   8     4259.57     3975.04    113.87 o 
   4  -2   8     2492.83     2384.41     84.21 o 
   5  -2   8     9956.04     9790.07    217.31 o 
   6  -2   8     6208.21     5869.71    246.39 o 
   7  -2   8      804.30      888.30     90.77 o 
   8  -2   8      233.74      161.78     40.26 o 
 -11  -1   8     3609.30     3380.57    191.92 o 
 -10  -1   8     1121.60     1232.94    107.64 o 
  -9  -1   8     2983.54     3347.57    174.22 o 
  -8  -1   8       88.70       67.78     24.91 o 
  -7  -1   8       29.61       56.21     21.46 o 
  -6  -1   8       50.80       51.13     20.10 o 
  -5  -1   8     4336.00     4124.08    125.54 o 
  -4  -1   8     8812.27     8990.68    186.53 o 
  -3  -1   8     6692.56     6326.50    157.38 o 
  -2  -1   8     1809.09     1676.00     58.37 o 
  -1  -1   8     5597.13     5431.72    115.24 o 
   0  -1   8      349.25      325.21     28.98 o 
   1  -1   8     3196.18     3017.47     63.95 o 
   2  -1   8     3854.56     3425.89     80.36 o 
   3  -1   8     6252.35     6319.49    152.70 o 
   4  -1   8      319.38      332.69     23.25 o 
   5  -1   8       31.15       44.00     13.60 o 
   6  -1   8     1085.84     1073.66     73.71 o 
   7  -1   8      261.72      309.65     57.22 o 
 -11   0   8       10.04       10.74     17.69 o 
 -10   0   8      489.86      653.18     77.84 o 
  -9   0   8      510.05      559.37     68.60 o 
  -8   0   8    13915.92    15113.21    437.98 o 
  -7   0   8     1623.51     1815.78    115.65 o 
  -6   0   8        8.15       37.06     18.69 o 
  -5   0   8     2666.70     2709.50     74.00 o 
  -4   0   8       86.37       56.45     15.05 o 
  -3   0   8     8319.56     7982.93    147.96 o 
  -2   0   8     4246.79     4558.31    102.77 o 
  -1   0   8      556.74      568.41     37.67 o 
   0   0   8     8617.70     8268.58    265.35 o 
   1   0   8     3303.43     3016.77     92.64 o 
   2   0   8      146.43      139.22     18.79 o 
   3   0   8      382.28      424.31     24.51 o 
   4   0   8     1225.81     1271.06     58.12 o 
   5   0   8     8225.08     8085.64    199.02 o 
   6   0   8      142.99      212.22     48.28 o 
   7   0   8      160.98      169.00     45.68 o 
 -12   1   8      485.57      622.03     83.71 o 
 -11   1   8     8424.22     9014.28    343.04 o 
 -10   1   8      157.46      120.71     35.13 o 
  -9   1   8      781.59      673.71     76.64 o 
  -8   1   8        0.64       44.62     24.38 o 
  -7   1   8     1365.60     1339.97    100.16 o 
  -6   1   8     6110.31     6172.77    170.13 o 
  -5   1   8    12702.26    12341.99    273.02 o 
  -4   1   8      115.01      103.27     17.72 o 
  -3   1   8     2366.51     2154.42     66.52 o 
  -2   1   8    13655.29    13568.77    255.50 o 
  -1   1   8      138.42      164.21     20.17 o 
   0   1   8    12041.24    11942.08    229.43 o 
   1   1   8     1574.55     1719.02     64.84 o 
   2   1   8     1053.69     1089.38     50.63 o 
   3   1   8        3.00        3.21      6.17 o 
   4   1   8     4126.52     3987.02    107.93 o 
   5   1   8      302.10      358.68     60.59 o 
   6   1   8      735.41      817.66     94.97 o 
 -12   2   8      156.56      198.12     47.96 o 
 -11   2   8     1259.43     1335.59    118.84 o 
 -10   2   8       26.34       62.16     28.35 o 
  -9   2   8      276.55      322.99     54.54 o 
  -8   2   8     8120.81     7638.13    178.02 o 
  -7   2   8     3184.80     3001.08     80.40 o 
  -6   2   8       60.25       69.55     11.70 o 
  -5   2   8     3792.78     3787.62    112.23 o 
  -4   2   8      383.03      346.96     43.81 o 
  -3   2   8     9525.08     9377.50    198.17 o 
  -2   2   8     1018.51     1034.00     51.35 o 
  -1   2   8       15.93       29.26      9.66 o 
   0   2   8      379.04      412.69     29.92 o 
   1   2   8    15046.77    15219.12    272.28 o 
   2   2   8       11.53       46.36     10.19 o 
   3   2   8     1345.46     1341.61    110.29 o 
   4   2   8      481.98      444.77     65.99 o 
   5   2   8      468.96      538.47     76.08 o 
   6   2   8     4309.78     3816.52    215.76 o 
 -11   3   8      833.76      889.13     97.70 o 
 -10   3   8     6100.42     6354.07    274.63 o 
  -9   3   8      313.38      332.79     30.72 o 
  -8   3   8      325.48      251.81     22.04 o 
  -7   3   8      596.15      561.78     33.72 o 
  -6   3   8       94.81      106.71     23.04 o 
  -5   3   8        2.19        2.18     10.39 o 
  -4   3   8     4143.51     3867.34    160.22 o 
  -3   3   8      377.34      369.83     31.95 o 
  -2   3   8    18363.30    18836.49    426.35 o 
  -1   3   8      463.30      486.25     33.08 o 
   0   3   8     2104.99     2152.05     71.13 o 
   1   3   8       26.64       36.95     21.84 o 
   2   3   8      210.79      189.87     40.25 o 
   3   3   8     7301.09     7572.83    298.66 o 
   4   3   8     4253.67     4770.73    234.82 o 
   5   3   8        4.82      -41.82     27.88 o 
 -11   4   8      216.02      235.12     53.24 o 
 -10   4   8       12.56       25.61     21.26 o 
  -9   4   8     1282.71     1269.22     64.11 o 
  -8   4   8      115.45      135.02     21.45 o 
  -7   4   8    12689.52    12348.21    255.03 o 
  -6   4   8       19.26      164.63     30.19 o 
  -5   4   8      518.15      567.98     56.45 o 
  -4   4   8     1313.74     1406.59     93.25 o 
  -3   4   8      113.28      155.27    107.48 o 
  -2   4   8     4930.93     5183.64    131.83 o 
  -1   4   8      455.98      502.70     33.11 o 
   0   4   8      480.76      532.36     30.13 o 
   1   4   8     5329.79     5607.23    241.30 o 
   2   4   8     3352.23     3579.50    192.96 o 
   3   4   8      382.30      406.38     65.27 o 
   4   4   8      312.96      303.01     59.10 o 
 -11   5   8       31.95       18.74     21.66 o 
 -10   5   8     7734.97     8128.34    330.14 o 
  -9   5   8      240.99      259.78     41.72 o 
  -8   5   8       41.92       36.39     12.83 o 
  -7   5   8      356.49      369.41     35.48 o 
  -6   5   8     4421.30     4505.97    179.08 o 
  -5   5   8      744.89      888.87     75.01 o 
  -4   5   8     4545.63     4487.59    188.15 o 
  -3   5   8      800.22      813.06     60.30 o 
  -2   5   8      626.02      591.54     37.88 o 
  -1   5   8     8552.46     8908.21    309.85 o 
   0   5   8        0.01       12.71     19.00 o 
   1   5   8      663.64      800.84     87.44 o 
   2   5   8       87.42       91.64     32.90 o 
   3   5   8      178.69      231.95     51.22 o 
 -10   6   8      118.29      107.99     36.91 o 
  -9   6   8     1748.69     1701.11     90.06 o 
  -8   6   8       11.72        7.56     11.07 o 
  -7   6   8     5482.05     5458.19    158.04 o 
  -6   6   8     1702.99     1851.59    113.83 o 
  -5   6   8      153.43      150.64     33.11 o 
  -4   6   8     6311.72     6877.06    252.29 o 
  -3   6   8      680.29      683.25     44.11 o 
  -2   6   8      505.48      412.29     58.14 o 
  -1   6   8      151.90      115.73     33.03 o 
   0   6   8       25.50        4.02     16.37 o 
   1   6   8      465.37      477.71     70.17 o 
  -9   7   8     2738.22     2705.17    197.61 o 
  -8   7   8      123.51      165.04     26.17 o 
  -7   7   8      457.36      462.59     57.13 o 
  -6   7   8     1022.57      971.10     85.01 o 
  -5   7   8      296.46      322.44     49.62 o 
  -4   7   8      649.78      616.82     69.64 o 
  -3   7   8      229.26      182.98     39.48 o 
  -2   7   8     1608.43     1678.51    122.64 o 
  -1   7   8    10397.05    10720.06    370.16 o 
  -8   8   8     2045.35     1921.73    122.88 o 
  -7   8   8       73.67       40.20     19.24 o 
  -6   8   8     2595.44     2397.69    142.22 o 
  -5   8   8     1810.10     1956.16    129.37 o 
  -4   8   8      572.63      439.60     60.96 o 
  -3   8   8      271.52      210.66     44.42 o 
   0 -12   9      608.58      550.34     71.93 o 
   1 -12   9      211.80      247.40     48.81 o 
   2 -12   9      280.73      237.58     48.97 o 
   3 -12   9     1131.24     1219.29    108.54 o 
  -2 -11   9     2301.49     2349.75    151.97 o 
  -1 -11   9      951.17      753.70     82.94 o 
   0 -11   9      179.02      130.06     34.79 o 
   1 -11   9       82.95      152.55     36.56 o 
   2 -11   9      867.77     1104.73    100.05 o 
   3 -11   9      143.57      159.80     40.14 o 
   4 -11   9      484.80      329.71     56.06 o 
   5 -11   9     1043.95      964.68     96.49 o 
  -4 -10   9     1989.23     1801.78    132.62 o 
  -3 -10   9      405.60      471.43     64.79 o 
  -2 -10   9      600.63      710.62     78.91 o 
  -1 -10   9     5958.84     6780.86    268.92 o 
   0 -10   9      439.18      355.49     55.43 o 
   1 -10   9     2276.34     2320.65    144.02 o 
   2 -10   9      562.38      460.51     62.89 o 
   3 -10   9      201.40      170.14     39.38 o 
   4 -10   9      781.33      810.41     84.46 o 
   5 -10   9     1303.00     1624.85    122.94 o 
   6 -10   9      116.14      179.20     42.23 o 
  -5  -9   9       85.08       87.67     30.31 o 
  -4  -9   9     2033.03     2243.57    146.47 o 
  -3  -9   9       66.66       73.15     26.52 o 
  -2  -9   9     3698.26     3913.20    190.63 o 
  -1  -9   9      154.05      131.16     34.82 o 
   0  -9   9       87.56       96.53     29.56 o 
   1  -9   9      459.06      366.80     54.07 o 
   2  -9   9     9169.92    10518.86    342.83 o 
   3  -9   9      411.84      294.28     48.86 o 
   4  -9   9      254.15      264.54     47.25 o 
   5  -9   9     1060.11     1077.98     96.19 o 
   6  -9   9      280.30      327.93     54.57 o 
   7  -9   9     3510.56     3764.01    196.09 o 
  -6  -8   9       36.59       40.10     24.44 o 
  -5  -8   9       12.32       16.79     16.56 o 
  -4  -8   9       52.31       37.41     23.06 o 
  -3  -8   9      842.56      975.36     90.32 o 
  -2  -8   9       30.04       14.40     15.97 o 
  -1  -8   9     8375.47     8722.26    299.65 o 
   0  -8   9      555.81      650.68     69.58 o 
   1  -8   9     1057.40     1101.07     90.63 o 
   2  -8   9       14.11       49.67     22.05 o 
   3  -8   9      104.40      175.50     38.05 o 
   4  -8   9     4977.84     5060.97    215.24 o 
   5  -8   9     3105.27     3248.60    168.52 o 
   6  -8   9        0.54        5.44     10.80 o 
   7  -8   9      135.85      115.68     21.17 o 
   8  -8   9     2348.00     2396.92    101.06 o 
  -7  -7   9      226.44      187.22     44.46 o 
  -6  -7   9     6097.58     6076.38    260.99 o 
  -5  -7   9       31.39       38.57     22.68 o 
  -4  -7   9      247.08      319.34     51.80 o 
  -3  -7   9     2776.99     2857.77    155.91 o 
  -2  -7   9      402.18      465.61     59.43 o 
  -1  -7   9     2261.86     1974.07    120.96 o 
   0  -7   9       42.00       64.53     22.73 o 
   1  -7   9      667.71      560.22     62.07 o 
   2  -7   9     3631.22     3828.10     95.38 o 
   3  -7   9     2856.02     2864.75    264.12 o 
   4  -7   9      204.04      265.34     44.62 o 
   5  -7   9      959.87      919.77     83.32 o 
   6  -7   9       84.60       93.87     17.86 o 
   7  -7   9     3966.93     3882.86    126.37 o 
   8  -7   9        4.29       14.67     11.32 o 
  -8  -6   9      209.05      161.27     41.79 o 
  -7  -6   9      316.85      252.75     51.48 o 
  -6  -6   9      702.74      728.08     81.44 o 
  -5  -6   9     5840.55     6050.53    232.07 o 
  -4  -6   9     4049.03     3544.64    354.85 o 
  -3  -6   9     3305.82     3554.77    171.51 o 
  -2  -6   9      794.59      863.84     78.22 o 
  -1  -6   9      115.72      126.93     29.39 o 
   0  -6   9    15417.74    15411.22    421.26 o 
   1  -6   9      887.35      831.20     36.44 o 
   2  -6   9     1500.36     1540.79     78.88 o 
   3  -6   9      144.92       84.76     16.01 o 
   4  -6   9      474.45      451.82     55.10 o 
   5  -6   9      700.12      696.31     70.10 o 
   6  -6   9     1865.01     1869.73     80.34 o 
   7  -6   9      378.35      328.03     34.69 o 
   8  -6   9     1425.78     1348.70     81.76 o 
  -9  -5   9        3.29      -22.13     20.51 o 
  -8  -5   9     3765.63     3385.98    192.33 o 
  -7  -5   9       25.25       39.56     17.55 o 
  -6  -5   9     2775.38     2640.40     92.84 o 
  -5  -5   9      933.80      870.37     60.79 o 
  -4  -5   9      750.51      722.00     38.05 o 
  -3  -5   9     6744.39     6341.87    133.93 o 
  -2  -5   9      219.69      277.56     14.86 o 
  -1  -5   9     1595.52     1498.24     58.77 o 
   0  -5   9        5.88       22.67     21.29 o 
   1  -5   9     3120.58     3123.73     86.39 o 
   2  -5   9     1146.16      464.78    411.20 o 
   3  -5   9    12960.50    12970.62    366.21 o 
   4  -5   9      276.69      309.76     29.97 o 
   5  -5   9       23.14       30.76     16.08 o 
   6  -5   9     1884.62     1824.44    115.44 o 
   7  -5   9        2.96       25.27     15.79 o 
   8  -5   9     2225.87     2125.63     94.40 o 
 -10  -4   9      232.72      258.63     54.42 o 
  -9  -4   9      125.85      119.68     24.00 o 
  -8  -4   9     5498.06     5152.70    156.18 o 
  -7  -4   9      624.40      533.12     43.44 o 
  -6  -4   9      891.85     1032.50     96.55 o 
  -5  -4   9     1498.95     1567.33    138.39 o 
  -4  -4   9     1024.87     1150.20     86.02 o 
  -3  -4   9      599.54      782.45     42.00 o 
  -2  -4   9       65.55       55.99     11.11 o 
  -1  -4   9     4131.19     4001.15     99.45 o 
   0  -4   9    17078.76    16761.18    421.54 o 
   1  -4   9      780.67      580.67    185.69 o 
   2  -4   9      431.12      456.97     50.70 o 
   3  -4   9      324.74      244.28     25.38 o 
   4  -4   9     3185.05     3153.78    144.95 o 
   5  -4   9     4909.76     4762.04    188.76 o 
   6  -4   9     2141.78     2101.62    119.92 o 
   7  -4   9      685.40      718.22     69.77 o 
   8  -4   9      303.40      299.81     46.07 o 
 -10  -3   9      189.58      164.18     29.01 o 
  -9  -3   9        5.31       16.64     12.11 o 
  -8  -3   9      103.86       94.50     20.94 o 
  -7  -3   9     6900.00     7081.41    527.89 o 
  -6  -3   9      170.12      191.65     25.64 o 
  -5  -3   9     5087.62     5348.66    362.25 o 
  -4  -3   9     2195.96     2254.80     82.00 o 
  -3  -3   9     1834.91     1794.29     67.77 o 
  -2  -3   9     3977.41     3713.40    159.82 o 
  -1  -3   9       31.38        2.79      5.11 o 
   0  -3   9      200.57      224.93     22.06 o 
   1  -3   9      911.02      889.97     62.77 o 
   2  -3   9     1682.88     1580.54     56.22 o 
   3  -3   9     4443.13     4404.04    131.74 o 
   4  -3   9     1771.51     1911.69     83.25 o 
   5  -3   9     1715.31     1839.43    108.11 o 
   6  -3   9     3066.04     2859.55    107.46 o 
   7  -3   9      175.02      154.46     31.80 o 
 -10  -2   9     2161.35     2129.95    141.45 o 
  -9  -2   9      665.19      610.79     61.26 o 
  -8  -2   9     7328.89     7556.43    257.02 o 
  -7  -2   9     1511.46     1480.23     95.26 o 
  -6  -2   9     1168.60     1062.18     86.21 o 
  -5  -2   9     3569.76     3550.97    229.77 o 
  -4  -2   9     9389.75     9251.08    199.13 o 
  -3  -2   9       47.66       57.65     20.69 o 
  -2  -2   9     1627.56     1657.37     73.39 o 
  -1  -2   9       29.18       44.71     12.97 o 
   0  -2   9      117.40      132.15     20.77 o 
   1  -2   9    16804.02    14835.50    283.11 o 
   2  -2   9     3316.02     2898.84     88.42 o 
   3  -2   9      219.52      173.92     38.58 o 
   4  -2   9      134.29      166.06     23.80 o 
   5  -2   9      308.66      288.29     50.74 o 
   6  -2   9       13.68       11.25      9.30 o 
   7  -2   9      320.82      431.87     66.84 o 
 -11  -1   9       82.84       61.66     28.48 o 
 -10  -1   9      160.01      167.64     40.14 o 
  -9  -1   9       38.89       22.80     16.12 o 
  -8  -1   9     2952.86     3044.71    158.28 o 
  -7  -1   9     5760.00     5965.46    154.48 o 
  -6  -1   9      122.84      135.75     17.70 o 
  -5  -1   9     8387.31     7830.80    207.05 o 
  -4  -1   9      732.10      674.58     46.40 o 
  -3  -1   9     8545.21     8103.06    244.35 o 
  -2  -1   9    14647.03    14344.58    280.60 o 
  -1  -1   9       76.59       67.23     28.43 o 
   0  -1   9        4.80       19.48     11.31 o 
   1  -1   9      995.39     1025.22     55.22 o 
   2  -1   9     1940.22     1735.85     87.35 o 
   3  -1   9     1248.65     1180.10     70.81 o 
   4  -1   9     5401.28     5361.26    154.55 o 
   5  -1   9     3831.66     3820.13    121.36 o 
   6  -1   9       45.02       60.58     27.33 o 
   7  -1   9      804.80      662.69     87.53 o 
 -11   0   9     1524.65     1491.96    123.77 o 
 -10   0   9       36.21       31.15     20.81 o 
  -9   0   9     1543.04     1749.73    123.33 o 
  -8   0   9      455.45      531.29     56.31 o 
  -7   0   9     1317.98     1186.04     61.74 o 
  -6   0   9     3138.61     3062.50    103.92 o 
  -5   0   9     2947.97     2786.93     94.89 o 
  -4   0   9      183.22      176.51     24.39 o 
  -3   0   9     1293.13     1266.41     63.12 o 
  -2   0   9     5052.42     4893.92    134.41 o 
  -1   0   9      705.04      704.06     53.41 o 
   0   0   9     6028.39     6458.39    174.61 o 
   1   0   9     9620.52     9676.75    260.82 o 
   2   0   9     2386.58     2549.92     89.37 o 
   3   0   9     2590.85     2739.69    101.09 o 
   4   0   9     3167.47     3055.19    110.06 o 
   5   0   9     1663.44     1766.89    143.27 o 
   6   0   9     1248.08     1210.49    120.81 o 
 -11   1   9     1442.06     1525.43    127.19 o 
 -10   1   9      418.56      429.50     63.69 o 
  -9   1   9      209.90      258.57     48.70 o 
  -8   1   9     1697.16     1671.59    119.95 o 
  -7   1   9      357.94      354.74     26.84 o 
  -6   1   9     8922.29     8591.34    196.14 o 
  -5   1   9     3823.21     3506.09    155.92 o 
  -4   1   9      964.00      861.69     52.33 o 
  -3   1   9     5449.30     5411.21    143.44 o 
  -2   1   9     1119.47     1108.90     57.14 o 
  -1   1   9     3341.69     3223.47    101.18 o 
   0   1   9      660.15      656.92     42.15 o 
   1   1   9     5181.34     5283.12    135.33 o 
   2   1   9     1812.73     1884.30     73.00 o 
   3   1   9      469.14      518.86     36.04 o 
   4   1   9     1364.40     1341.02    120.38 o 
   5   1   9     1076.91     1265.36    121.84 o 
   6   1   9     4262.63     4330.19    240.96 o 
 -11   2   9      853.13      919.97     98.72 o 
 -10   2   9     5108.38     5249.16    243.80 o 
  -9   2   9     2813.51     3045.11    175.28 o 
  -8   2   9       85.38       43.88     13.43 o 
  -7   2   9     3696.20     3528.77    161.19 o 
  -6   2   9      418.51      365.57     34.71 o 
  -5   2   9      488.19      372.73     48.02 o 
  -4   2   9     2213.37     2109.45     83.85 o 
  -3   2   9     2304.44     2168.93     83.45 o 
  -2   2   9     5291.92     5165.73    158.11 o 
  -1   2   9      717.19      709.12     43.71 o 
   0   2   9      157.48      224.46     68.22 o 
   1   2   9       27.16       14.83     17.80 o 
   2   2   9     4057.13     4147.46    207.75 o 
   3   2   9     4691.52     5114.60    243.95 o 
   4   2   9     1159.54     1121.86    111.81 o 
   5   2   9       16.89       31.88     23.85 o 
 -11   3   9      355.48      379.09     65.48 o 
 -10   3   9       49.62       48.68     25.88 o 
  -9   3   9      323.98      274.75     30.24 o 
  -8   3   9     1233.90     1166.63     69.61 o 
  -7   3   9     7717.65     7520.66    186.71 o 
  -6   3   9     1862.32     1774.87    105.70 o 
  -5   3   9     1932.14     1826.13    108.64 o 
  -4   3   9     8209.37     8037.30    188.35 o 
  -3   3   9       40.82       47.26     12.94 o 
  -2   3   9     5487.81     5668.21    168.69 o 
  -1   3   9     3867.24     4163.21    116.24 o 
   0   3   9      483.57      517.81     44.22 o 
   1   3   9      518.13      577.37     71.83 o 
   2   3   9     1305.96     1217.53    110.31 o 
   3   3   9      503.15      560.74     77.83 o 
   4   3   9      171.97      124.23     40.03 o 
 -11   4   9      356.65      333.26     61.37 o 
 -10   4   9     5034.61     5124.52    250.87 o 
  -9   4   9      238.45      191.30     26.38 o 
  -8   4   9      880.57      881.52     57.00 o 
  -7   4   9     1004.22     1095.54     63.05 o 
  -6   4   9        7.63        1.90     14.17 o 
  -5   4   9     4864.95     4679.03    190.71 o 
  -4   4   9     1937.85     1872.93     80.02 o 
  -3   4   9       90.43      107.13     18.12 o 
  -2   4   9       98.33       90.79     16.58 o 
  -1   4   9     8088.16     8199.23    178.89 o 
   0   4   9      340.24      364.37     57.44 o 
   1   4   9     1599.39     1689.02    129.06 o 
   2   4   9     1095.71     1038.93    104.18 o 
   3   4   9     1260.56     1154.44    114.09 o 
 -10   5   9      330.32      347.33     64.32 o 
  -9   5   9       71.76       56.75     31.00 o 
  -8   5   9      218.00      189.66     27.82 o 
  -7   5   9     1002.49      946.83    102.60 o 
  -6   5   9      825.64      882.06     76.69 o 
  -5   5   9      652.09      632.88     66.97 o 
  -4   5   9     7366.55     7293.20    347.69 o 
  -3   5   9        5.84       32.90     25.55 o 
  -2   5   9     2007.00     2111.36    136.57 o 
  -1   5   9       12.57       24.66     22.55 o 
   0   5   9      148.52      176.88     43.07 o 
   1   5   9     2294.01     2239.83    155.45 o 
  -9   6   9     4923.58     4704.24    150.69 o 
  -8   6   9      180.21      184.00     27.82 o 
  -7   6   9      527.01      553.38     61.74 o 
  -6   6   9      293.05      265.50     44.24 o 
  -5   6   9      174.02      204.44     40.67 o 
  -4   6   9     1164.46     1201.08     65.21 o 
  -3   6   9      326.02      346.21     55.09 o 
  -2   6   9        0.67       22.76     17.99 o 
  -1   6   9     4071.19     4154.13    212.60 o 
  -8   7   9      723.55      623.39     67.68 o 
  -7   7   9      203.04      153.36     34.71 o 
  -6   7   9     3864.59     3642.21    180.65 o 
  -5   7   9        0.98      -34.10     22.73 o 
  -4   7   9     1126.92     1169.11    102.63 o 
  -3   7   9     2560.83     2482.81    156.07 o 
  -2 -11  10      132.14      118.84     35.81 o 
  -1 -11  10      570.51      700.80     82.85 o 
   0 -11  10     1105.64     1125.15    104.93 o 
   1 -11  10     1191.95     1026.00     99.64 o 
   2 -11  10     3139.60     3114.45    179.18 o 
   3 -11  10      978.77     1130.78    105.49 o 
  -3 -10  10       87.51       82.26     31.44 o 
  -2 -10  10     1456.67     1410.53    118.07 o 
  -1 -10  10        0.12       30.68     20.57 o 
   0 -10  10      783.56      693.58     79.90 o 
   1 -10  10      499.80      517.11     68.56 o 
   2 -10  10     1355.10     1550.50    120.95 o 
   3 -10  10      818.57      837.60     88.44 o 
   4 -10  10      200.31      134.30     37.16 o 
   5 -10  10      721.84      702.94     81.92 o 
  -5  -9  10       74.90       60.64     28.51 o 
  -4  -9  10     1636.84     1680.58    132.31 o 
  -3  -9  10     1479.63     1408.51    116.82 o 
  -2  -9  10      537.11      693.78     79.96 o 
  -1  -9  10      450.60      628.49     74.55 o 
   0  -9  10      194.24      225.12     44.77 o 
   1  -9  10       81.27       63.76     27.04 o 
   2  -9  10       88.92       81.50     27.55 o 
   3  -9  10     1512.50     1655.31    122.46 o 
   4  -9  10     3808.50     4071.50    199.18 o 
   5  -9  10      236.14      210.23     44.84 o 
   6  -9  10      105.73      134.63     36.64 o 
  -6  -8  10     2400.83     2293.22    159.99 o 
  -5  -8  10     1914.47     2091.28    149.72 o 
  -4  -8  10      717.70      953.25     97.23 o 
  -3  -8  10     3651.02     4092.30    204.57 o 
  -2  -8  10      505.48      512.54     67.12 o 
  -1  -8  10     4660.72     4764.88    213.37 o 
   0  -8  10     2828.56     2907.54    159.36 o 
   1  -8  10      540.90      543.36     65.85 o 
   2  -8  10      225.15      196.05     41.22 o 
   3  -8  10     1573.40     1660.70    117.89 o 
   4  -8  10      760.37      899.79     86.79 o 
   5  -8  10       10.05       20.70     18.97 o 
   6  -8  10      166.83      200.44     43.14 o 
   7  -8  10     2924.15     2955.36    170.98 o 
  -7  -7  10      333.94      327.71     59.94 o 
  -6  -7  10     1102.57     1250.99    115.17 o 
  -5  -7  10       88.19      132.46     36.32 o 
  -4  -7  10     8001.55     8362.32    313.91 o 
  -3  -7  10      789.22      840.29     85.47 o 
  -2  -7  10        2.52       -2.65     18.34 o 
  -1  -7  10       93.21       92.13     29.55 o 
   0  -7  10     9496.70    10140.75    331.59 o 
   1  -7  10     1147.96     1019.07     88.07 o 
   2  -7  10      646.80      655.91     70.43 o 
   3  -7  10     1511.49     1619.08    112.19 o 
   4  -7  10     1167.75     1200.33     97.33 o 
   5  -7  10     3767.28     4273.83    198.24 o 
   6  -7  10     1929.25     1618.29    118.01 o 
   7  -7  10        1.28       -0.86     15.70 o 
  -8  -6  10       16.68      -15.21     19.87 o 
  -7  -6  10      312.98      274.07     54.72 o 
  -6  -6  10       59.30       70.76     29.43 o 
  -5  -6  10      992.72     1019.13     97.17 o 
  -4  -6  10     1214.33     1270.92    106.13 o 
  -3  -6  10     6625.91     7251.37    274.78 o 
  -2  -6  10       35.00       27.83     18.56 o 
  -1  -6  10     5487.63     5647.15    226.25 o 
   0  -6  10        2.33       10.23      5.84 o 
   1  -6  10      435.97      337.85     25.14 o 
   2  -6  10     7741.17     2169.29   3649.10 o 
   3  -6  10     6642.14     6736.87    248.01 o 
   4  -6  10      368.42      351.43     50.16 o 
   5  -6  10      155.96      172.14     37.69 o 
   6  -6  10     1718.30     1893.88    124.46 o 
   7  -6  10       34.88       17.96     13.43 o 
  -9  -5  10        0.42       16.01     15.03 o 
  -8  -5  10     4467.72     4019.22    218.58 o 
  -7  -5  10      443.93      396.40     64.11 o 
  -6  -5  10      309.01      317.86     51.83 o 
  -5  -5  10     1757.73     1737.24     69.55 o 
  -4  -5  10       37.54       41.84     10.21 o 
  -3  -5  10     2688.67     2662.82    109.79 o 
  -2  -5  10     1194.95     1182.77     78.92 o 
  -1  -5  10      249.88      167.09     17.00 o 
   0  -5  10     3955.79     3968.19    102.72 o 
   1  -5  10     1711.19      366.98    963.68 o 
   2  -5  10      457.72      473.77     55.34 o 
   3  -5  10      607.75      598.47     41.22 o 
   4  -5  10        9.92       23.71     14.01 o 
   5  -5  10     8242.46     8439.10    287.31 o 
   6  -5  10      192.80      190.85     37.70 o 
   7  -5  10       43.37       40.73     19.29 o 
  -9  -4  10      252.77      168.68     44.33 o 
  -8  -4  10      168.28      153.86     30.29 o 
  -7  -4  10     2393.81     2377.24    150.41 o 
  -6  -4  10     4206.42     4121.52    131.27 o 
  -5  -4  10     3547.82     3872.83    117.41 o 
  -4  -4  10      210.03      221.30     24.72 o 
  -3  -4  10     1771.10     1734.89     68.08 o 
  -2  -4  10    10246.45    10497.06    329.92 o 
  -1  -4  10      610.90      106.01    315.44 o 
   0  -4  10     2586.37     2557.55    214.80 o 
   1  -4  10      311.91      229.27     38.41 o 
   2  -4  10     2645.51     2274.82    173.91 o 
   3  -4  10      613.59      597.02     61.22 o 
   4  -4  10     4034.78     3933.07    171.39 o 
   5  -4  10        0.49       12.75     15.26 o 
   6  -4  10     1392.93     1319.30     96.49 o 
   7  -4  10        2.01      -17.97     16.20 o 
 -10  -3  10     2153.56     2128.17    157.66 o 
  -9  -3  10      144.76      137.14     26.00 o 
  -8  -3  10     5088.37     4866.27    153.54 o 
  -7  -3  10      319.80      313.06     34.69 o 
  -6  -3  10        0.14       -6.85      9.92 o 
  -5  -3  10     6756.71     7167.88    425.67 o 
  -4  -3  10     1281.74     1438.07     77.60 o 
  -3  -3  10     5986.94     5892.82    229.09 o 
  -2  -3  10       70.00      111.95     28.76 o 
  -1  -3  10      227.48      266.61     41.54 o 
   0  -3  10      114.52       58.25     19.73 o 
   1  -3  10    14400.07    13906.75    280.24 o 
   2  -3  10        2.08       24.47     48.35 o 
   3  -3  10       46.72       24.27     11.89 o 
   4  -3  10      446.08      464.05     42.09 o 
   5  -3  10      743.76      719.70     53.43 o 
   6  -3  10     2608.32     2517.22    124.55 o 
 -10  -2  10     3225.30     3284.43    262.43 o 
  -9  -2  10        3.67       -6.44     10.68 o 
  -8  -2  10      114.99      163.58     27.32 o 
  -7  -2  10     1447.36     1490.16     77.14 o 
  -6  -2  10        1.33       14.64      9.94 o 
  -5  -2  10      328.18      353.77     34.25 o 
  -4  -2  10      142.99      139.97     20.65 o 
  -3  -2  10     1177.46     1091.59     87.64 o 
  -2  -2  10    18567.04    18941.81    356.34 o 
  -1  -2  10       14.87       27.84      9.73 o 
   0  -2  10     2003.56     1940.33     81.48 o 
   1  -2  10      305.66      273.49     30.90 o 
   2  -2  10      995.94     1019.53     60.54 o 
   3  -2  10     5895.06     6030.44    166.41 o 
   4  -2  10     5198.39     5197.64    174.13 o 
   5  -2  10      238.47      272.22     32.91 o 
   6  -2  10        0.42       11.48     23.39 o 
 -10  -1  10      178.24      190.24     42.25 o 
  -9  -1  10     1568.02     1689.43    120.55 o 
  -8  -1  10      239.73      235.13     32.66 o 
  -7  -1  10     5645.02     5582.59    164.72 o 
  -6  -1  10      703.35      586.72     46.63 o 
  -5  -1  10     4371.73     4065.10    126.71 o 
  -4  -1  10      726.37      713.06     50.53 o 
  -3  -1  10        1.14       16.78     15.55 o 
  -2  -1  10      250.49      211.91     27.22 o 
  -1  -1  10      388.26      375.58     36.11 o 
   0  -1  10     2507.24     2575.52     97.42 o 
   1  -1  10     5937.32     6082.63    161.73 o 
   2  -1  10     1554.35     1635.88     75.96 o 
   3  -1  10      662.07      733.31     50.45 o 
   4  -1  10     3657.81     3453.02    117.87 o 
   5  -1  10      362.60      335.05     64.40 o 
   6  -1  10     3372.72     3388.41    213.28 o 
 -11   0  10      114.24      124.22     36.81 o 
 -10   0  10     5531.81     5507.59    244.95 o 
  -9   0  10      208.77      245.98     47.42 o 
  -8   0  10      648.60      579.31     68.78 o 
  -7   0  10      324.00      367.78     53.60 o 
  -6   0  10     4135.71     4142.48    106.98 o 
  -5   0  10     1530.15     1396.43     71.65 o 
  -4   0  10     1210.62     1161.51     64.73 o 
  -3   0  10       13.64       32.09     11.89 o 
  -2   0  10      554.47      634.44     45.88 o 
  -1   0  10    10256.27    10235.47    226.37 o 
   0   0  10      928.08      936.92     55.28 o 
   1   0  10       45.35       29.07     11.79 o 
   2   0  10      535.43      584.45     43.12 o 
   3   0  10     1277.48     1238.04     63.77 o 
   4   0  10        0.42        1.02     19.01 o 
   5   0  10      948.15     1047.86    116.18 o 
 -11   1  10        3.33        0.29     11.94 o 
 -10   1  10      376.96      426.47     63.53 o 
  -9   1  10     3837.52     3985.71    201.44 o 
  -8   1  10       49.94        9.70     17.39 o 
  -7   1  10     3544.67     3407.86    114.98 o 
  -6   1  10     1323.22     1219.54     55.15 o 
  -5   1  10     2968.15     2717.59    195.63 o 
  -4   1  10    10576.07    10369.58    369.98 o 
  -3   1  10     1340.46     1446.19     95.83 o 
  -2   1  10      233.53      229.47     27.58 o 
  -1   1  10       15.12       18.80     10.25 o 
   0   1  10      861.66      844.93     51.17 o 
   1   1  10     1393.39     1469.24    114.22 o 
   2   1  10     6818.45     7089.94    303.85 o 
   3   1  10     1832.88     2017.79    153.59 o 
   4   1  10      170.59      172.98     49.65 o 
 -11   2  10       29.88       38.97     23.16 o 
 -10   2  10      643.51      638.04     80.88 o 
  -9   2  10     1270.52     1170.46    107.15 o 
  -8   2  10     1200.46     1057.80     61.98 o 
  -7   2  10     2129.26     2074.32    100.85 o 
  -6   2  10     1648.58     1486.97    100.99 o 
  -5   2  10       92.92       97.30     19.34 o 
  -4   2  10      266.07      241.44     29.39 o 
  -3   2  10       45.25       60.98     16.08 o 
  -2   2  10     2615.18     2846.89    100.94 o 
  -1   2  10     9889.04    10746.35    229.02 o 
   0   2  10      995.99     1006.25     59.06 o 
   1   2  10      418.79      453.00     66.49 o 
   2   2  10      769.34      813.04     92.82 o 
   3   2  10     1105.67     1396.47    127.56 o 
   4   2  10     1441.61     1432.36    134.85 o 
 -10   3  10      428.28      433.11     68.86 o 
  -9   3  10      139.24      144.68     30.36 o 
  -8   3  10     2661.68     2472.81    111.21 o 
  -7   3  10      942.71      945.81     60.55 o 
  -6   3  10     1022.53      804.09     74.86 o 
  -5   3  10     3890.00     3831.09    219.44 o 
  -4   3  10     4010.74     3868.45    124.77 o 
  -3   3  10      371.11      373.16     35.49 o 
  -2   3  10      336.53      296.06     30.65 o 
  -1   3  10     1618.39     1699.21     73.09 o 
   0   3  10     2113.46     2149.02    145.52 o 
   1   3  10     1439.10     1697.74    133.03 o 
   2   3  10     1798.56     2035.53    151.98 o 
 -10   4  10      216.20      187.09     48.38 o 
  -9   4  10     2747.43     2483.64    192.79 o 
  -8   4  10      451.68      454.12     42.82 o 
  -7   4  10      168.54      109.36     21.79 o 
  -6   4  10     1216.79     1151.98     91.53 o 
  -5   4  10     2235.24     2104.60     90.38 o 
  -4   4  10     1268.41     1124.53     74.30 o 
  -3   4  10      214.27      188.29     30.73 o 
  -2   4  10      434.99      508.87     39.51 o 
  -1   4  10      341.15      359.52     57.43 o 
   0   4  10     3763.88     3974.33    208.05 o 
   1   4  10     2547.66     2770.36    176.45 o 
  -9   5  10     1910.15     1779.01    154.35 o 
  -8   5  10     2000.49     1898.45    117.77 o 
  -7   5  10      562.82      597.28     66.16 o 
  -6   5  10     2015.56     1953.29    124.22 o 
  -5   5  10      380.04      385.64     38.67 o 
  -4   5  10     2015.25     1974.37     86.62 o 
  -3   5  10     5147.81     5511.88    237.07 o 
  -2   5  10       20.33       22.84     17.47 o 
  -1   5  10      603.87      637.38     81.87 o 
  -8   6  10       34.45       43.28     20.91 o 
  -7   6  10     2271.58     2283.99    138.11 o 
  -6   6  10     2059.52     1829.73    124.38 o 
  -5   6  10      360.05      258.18     46.71 o 
  -4   6  10      341.82      322.02     53.93 o 
  -3   6  10     2146.69     2001.91    139.60 o 
  -3 -10  11     4733.74     4496.28    234.13 o 
  -2 -10  11      262.07      238.98     50.98 o 
  -1 -10  11      482.59      442.66     67.62 o 
   0 -10  11      135.43       75.39     29.99 o 
   1 -10  11      447.49      570.83     75.06 o 
   2 -10  11      706.53      587.95     75.93 o 
   3 -10  11     2294.39     2408.73    157.55 o 
  -4  -9  11       57.50      123.70     39.21 o 
  -3  -9  11      333.12      377.62     63.70 o 
  -2  -9  11     1359.46     1372.84    118.08 o 
  -1  -9  11      916.42      724.90     84.03 o 
   0  -9  11     5692.53     6279.95    265.86 o 
   1  -9  11      369.57      457.10     64.97 o 
   2  -9  11      907.07      898.25     91.18 o 
   3  -9  11     1596.37     1701.26    127.42 o 
   4  -9  11     1052.87     1151.86    105.41 o 
   5  -9  11     1297.19     1150.09    105.81 o 
  -6  -8  11       62.15       93.84     35.31 o 
  -5  -8  11      318.63      430.07     69.91 o 
  -4  -8  11     1057.26     1207.18    115.04 o 
  -3  -8  11      602.44      649.86     81.80 o 
  -2  -8  11      501.05      587.55     75.82 o 
  -1  -8  11       23.59       21.53     20.99 o 
   0  -8  11      806.79      721.22     80.03 o 
   1  -8  11     1938.33     2363.05    148.54 o 
   2  -8  11      694.80      500.65     65.68 o 
   3  -8  11     1974.26     2157.35    141.17 o 
   4  -8  11      354.92      400.68     60.20 o 
   5  -8  11     1693.40     1729.99    127.50 o 
   6  -8  11     2864.15     2862.66    169.36 o 
  -7  -7  11       87.08       83.82     35.05 o 
  -6  -7  11      601.34      592.31     80.90 o 
  -5  -7  11     1120.01     1159.31    112.31 o 
  -4  -7  11      751.33      985.99    100.84 o 
  -3  -7  11     1146.83     1346.29    115.60 o 
  -2  -7  11        7.15       27.04     18.59 o 
  -1  -7  11       97.56      139.33     35.97 o 
   0  -7  11      299.59      370.38     56.01 o 
   1  -7  11     1741.62     1977.60    130.22 o 
   2  -7  11     2369.32     2584.71    150.27 o 
   3  -7  11     1182.77     1167.80     98.45 o 
   4  -7  11       11.27       -1.99     14.43 o 
   5  -7  11       91.18       37.03     21.78 o 
   6  -7  11      192.98      176.82     40.58 o 
  -7  -6  11     4603.38     4328.99    233.71 o 
  -6  -6  11      328.30      378.77     64.42 o 
  -5  -6  11     2100.62     2469.61    162.96 o 
  -4  -6  11      565.88      559.66     74.31 o 
  -3  -6  11     4035.23     4151.69    204.99 o 
  -2  -6  11     6886.33     7442.25    285.87 o 
  -1  -6  11       30.98       33.47     21.38 o 
   0  -6  11      179.23      186.66     39.37 o 
   1  -6  11      353.76      389.43     55.00 o 
   2  -6  11     1454.01     1715.55    117.46 o 
   3  -6  11       19.79        2.26     12.44 o 
   4  -6  11     1023.19     1064.91     92.78 o 
   5  -6  11     3578.10     3751.55    183.99 o 
   6  -6  11      309.63      213.15     43.07 o 
  -8  -5  11      370.53      335.75     65.07 o 
  -7  -5  11       68.42       50.87     26.95 o 
  -6  -5  11     5059.91     5112.02    247.05 o 
  -5  -5  11     2006.56     1901.84    138.97 o 
  -4  -5  11      502.04      560.88     37.32 o 
  -3  -5  11       89.32      132.09     18.16 o 
  -2  -5  11     5153.08     5601.36    184.96 o 
  -1  -5  11     2474.15     2410.08    141.94 o 
   0  -5  11     1075.09     1171.31     94.18 o 
   1  -5  11     4885.67     5151.18    212.39 o 
   2  -5  11      896.44     1068.68     89.18 o 
   3  -5  11     1048.87     1195.59     94.54 o 
   4  -5  11     1610.06     1412.32    104.29 o 
   5  -5  11       41.48       58.61     22.03 o 
   6  -5  11       20.35        3.02     12.33 o 
  -8  -4  11      352.68      419.45     68.78 o 
  -7  -4  11        6.88       34.00     22.50 o 
  -6  -4  11     1558.44     1705.49     79.00 o 
  -5  -4  11     3860.48     3912.04    122.03 o 
  -4  -4  11       40.19       38.98     12.76 o 
  -3  -4  11     4054.16     4025.68    157.74 o 
  -2  -4  11      328.21      295.40     47.66 o 
  -1  -4  11      571.99      536.75     63.45 o 
   0  -4  11     3549.87     3345.44    162.62 o 
   1  -4  11     6188.67     5747.69    438.76 o 
   2  -4  11     1743.71     1861.62    116.40 o 
   3  -4  11      325.44      262.16     42.78 o 
   4  -4  11     2687.04     2650.09    142.10 o 
   5  -4  11       23.52       34.66     18.11 o 
   6  -4  11     4212.65     3763.30    177.62 o 
  -9  -3  11     1459.15     1537.67    135.08 o 
  -8  -3  11      204.50      242.51     32.61 o 
  -7  -3  11      752.00      764.08     55.36 o 
  -6  -3  11      361.89      342.38     54.74 o 
  -5  -3  11      927.95      841.52     54.45 o 
  -4  -3  11     1250.54     1192.14     62.37 o 
  -3  -3  11        4.04       16.48     15.15 o 
  -2  -3  11     5922.67     6106.42    237.49 o 
  -1  -3  11       30.29       64.85     14.72 o 
   0  -3  11       77.43       89.86     16.76 o 
   1  -3  11      168.37      162.16     25.46 o 
   2  -3  11      216.05      211.20     29.79 o 
   3  -3  11     7584.62     7828.18    205.06 o 
   4  -3  11      736.94      658.43     52.60 o 
   5  -3  11       32.24       30.11     14.62 o 
 -10  -2  11       87.03       90.74     29.88 o 
  -9  -2  11      696.33      717.53     58.42 o 
  -8  -2  11     1754.59     1658.96     86.73 o 
  -7  -2  11     2795.62     2869.20    113.24 o 
  -6  -2  11      910.65      815.45     56.36 o 
  -5  -2  11     2148.55     2165.92     91.03 o 
  -4  -2  11     4666.94     4644.56    136.23 o 
  -3  -2  11       75.61       68.83     24.45 o 
  -2  -2  11     1382.98     1404.26     74.75 o 
  -1  -2  11     1496.71     1550.66     78.44 o 
   0  -2  11     2750.67     2734.22    106.63 o 
   1  -2  11      332.37      424.59     40.73 o 
   2  -2  11      916.22      870.79     59.20 o 
   3  -2  11       92.63       88.52     21.04 o 
   4  -2  11      657.13      626.17     50.84 o 
   5  -2  11       11.59       -4.54     23.74 o 
 -10  -1  11     6738.48     6035.25    257.34 o 
  -9  -1  11       13.55       25.72     14.65 o 
  -8  -1  11      567.97      582.35     51.68 o 
  -7  -1  11     4368.97     4119.75    141.02 o 
  -6  -1  11      978.21     1017.31     63.69 o 
  -5  -1  11     6110.83     5695.28    272.40 o 
  -4  -1  11      880.92      861.20     58.72 o 
  -3  -1  11       58.66      100.56     20.68 o 
  -2  -1  11      106.52      190.05     27.44 o 
  -1  -1  11    11275.56    11585.14    257.95 o 
   0  -1  11      607.20      593.90     47.26 o 
   1  -1  11       18.03       20.53     10.54 o 
   2  -1  11      807.08      839.63     56.71 o 
   3  -1  11     1788.67     1872.28     95.25 o 
   4  -1  11     1249.03     1411.78    136.67 o 
   5  -1  11      488.56      388.68     74.23 o 
 -10   0  11       13.09       -9.10     15.87 o 
  -9   0  11      260.51      275.24     37.40 o 
  -8   0  11       95.76       53.52     29.56 o 
  -7   0  11     1530.69     1636.05     85.58 o 
  -6   0  11      114.33      115.56     17.87 o 
  -5   0  11        9.37       21.98     12.84 o 
  -4   0  11    12610.56    12644.24    494.31 o 
  -3   0  11       64.49       74.46     18.78 o 
  -2   0  11     2359.13     2408.90     98.61 o 
  -1   0  11      602.38      566.80     46.02 o 
   0   0  11        0.30      -10.59     16.09 o 
   1   0  11     2626.55     2654.26    102.35 o 
   2   0  11     5250.73     5088.26    398.87 o 
   3   0  11        0.67       31.93     29.95 o 
   4   0  11       24.65       -0.19     23.65 o 
 -10   1  11       33.58       70.23     35.64 o 
  -9   1  11     3254.91     2995.79    175.50 o 
  -8   1  11        5.75        3.86     15.34 o 
  -7   1  11     3810.07     3912.41    154.34 o 
  -6   1  11      254.96      220.88     25.07 o 
  -5   1  11       41.54       54.64     16.15 o 
  -4   1  11       48.06       75.28     18.67 o 
  -3   1  11       14.04        5.65      9.52 o 
  -2   1  11     1746.87     1838.20     84.58 o 
  -1   1  11     7689.61     8219.87    201.60 o 
   0   1  11      268.77      300.48     32.55 o 
   1   1  11      306.32      294.19     31.97 o 
   2   1  11     2414.22     2337.50    170.09 o 
   3   1  11      154.22      136.57     45.47 o 
 -10   2  11        0.24        7.87     16.43 o 
  -9   2  11        0.99        3.56     15.37 o 
  -8   2  11     1342.66     1308.98     72.45 o 
  -7   2  11      889.12      858.36     49.68 o 
  -6   2  11     1076.06      986.88     64.00 o 
  -5   2  11        3.87        9.24     12.27 o 
  -4   2  11     2018.59     2162.09     94.49 o 
  -3   2  11     6350.50     6387.12    175.01 o 
  -2   2  11       28.67       25.58     15.20 o 
  -1   2  11        6.17       17.36     10.56 o 
   0   2  11       73.94      105.40     34.79 o 
   1   2  11     1407.85     1543.38    132.22 o 
   2   2  11      220.81      204.05     51.35 o 
  -9   3  11     4085.61     3821.70    212.10 o 
  -8   3  11      298.94      281.72     34.78 o 
  -7   3  11       32.41       28.33     13.08 o 
  -6   3  11     3913.62     3756.21    358.07 o 
  -5   3  11     1203.50     1141.71     68.57 o 
  -4   3  11      402.20      352.97     52.18 o 
  -3   3  11      179.58      134.43     22.88 o 
  -2   3  11        0.38        2.19      8.02 o 
  -1   3  11        3.36        3.59     15.84 o 
   0   3  11     5106.73     5392.35    255.46 o 
  -9   4  11     1324.07     1390.42    127.81 o 
  -8   4  11     1388.00     1250.78    103.14 o 
  -7   4  11       42.90       26.28     14.48 o 
  -6   4  11      481.12      402.10     41.35 o 
  -5   4  11        2.15       -3.02     11.82 o 
  -4   4  11      514.84      522.35     45.07 o 
  -3   4  11     7236.34     7367.90    289.99 o 
  -2   4  11       25.12       54.07     25.92 o 
  -1   4  11      165.57      157.70     41.73 o 
  -8   5  11     1345.21     1233.26    100.97 o 
  -7   5  11      630.66      535.53     66.39 o 
  -6   5  11     2800.92     2447.76    187.42 o 
  -5   5  11       42.56       38.66     13.51 o 
  -4   5  11       94.29       85.95     30.56 o 
  -3   5  11      320.65      218.52     47.15 o 
  -3  -9  12      186.37      234.48     52.62 o 
  -2  -9  12     2751.19     3312.10    197.70 o 
  -1  -9  12        0.53      -20.84     19.39 o 
   0  -9  12        6.06      -18.33     18.70 o 
   1  -9  12      291.81      279.97     53.55 o 
   2  -9  12     1213.45     1065.57    103.39 o 
  -4  -8  12      971.52     1118.73    116.21 o 
  -3  -8  12     3117.62     2993.06    186.67 o 
  -2  -8  12       88.29       57.83     28.57 o 
  -1  -8  12        1.70       27.71     21.27 o 
   0  -8  12     1051.12      964.63     98.27 o 
   1  -8  12     4504.08     5068.54    236.02 o 
   2  -8  12        3.59       -0.07     14.11 o 
   3  -8  12      164.66      229.07     47.11 o 
   4  -8  12      232.53      276.11     53.68 o 
  -5  -7  12      113.31      101.40     35.41 o 
  -4  -7  12      454.57      528.22     77.00 o 
  -3  -7  12      291.05      235.70     50.40 o 
  -2  -7  12     4930.10     5960.56    264.18 o 
  -1  -7  12      144.03      326.75     56.15 o 
   0  -7  12     1100.96     1220.79    106.26 o 
   1  -7  12      440.60      427.53     62.66 o 
   2  -7  12      518.33      632.97     76.22 o 
   3  -7  12     2735.56     2671.22    159.46 o 
   4  -7  12      717.08      643.81     76.33 o 
   5  -7  12      328.17      401.14     61.06 o 
  -6  -6  12     1501.34     1377.78    128.08 o 
  -5  -6  12     2059.10     2192.24    160.02 o 
  -4  -6  12       63.22       43.67     24.97 o 
  -3  -6  12      291.62      317.63     56.83 o 
  -2  -6  12      296.53      326.40     57.05 o 
  -1  -6  12     2572.03     3050.41    172.79 o 
   0  -6  12     2642.16     2577.69    154.98 o 
   1  -6  12     2714.28     2866.26    162.55 o 
   2  -6  12      709.69      710.85     78.19 o 
   3  -6  12      616.59      644.44     73.87 o 
   4  -6  12     3012.32     3068.00    169.18 o 
   5  -6  12      350.93      332.87     53.47 o 
  -7  -5  12      639.88      531.40     79.46 o 
  -6  -5  12     1521.40     1707.00    140.76 o 
  -5  -5  12        9.12        9.40     21.17 o 
  -4  -5  12       14.53       -8.72     20.49 o 
  -3  -5  12      249.13      252.46     48.94 o 
  -2  -5  12     1060.34     1474.26    117.10 o 
  -1  -5  12     2529.91     2819.06    162.03 o 
   0  -5  12     1245.99     1412.25    109.37 o 
   1  -5  12     1622.66     1576.97    115.00 o 
   2  -5  12      827.66      820.40     82.16 o 
   3  -5  12     1258.42     1194.04     98.66 o 
   4  -5  12      100.29       66.61     26.36 o 
   5  -5  12        4.52       -9.74     12.06 o 
  -7  -4  12     1183.19     1238.16    120.86 o 
  -6  -4  12        0.15       -1.00     21.21 o 
  -5  -4  12      964.80      946.01     99.72 o 
  -4  -4  12     6006.76     6227.08    302.34 o 
  -3  -4  12      134.25      124.44     21.12 o 
  -2  -4  12       20.00       42.49     22.51 o 
  -1  -4  12       22.32       49.96     23.88 o 
   0  -4  12      341.92      431.68     58.82 o 
   1  -4  12       38.73       34.12     20.37 o 
   2  -4  12     2682.03     2852.20    154.40 o 
   3  -4  12     2554.85     2440.35    139.94 o 
   4  -4  12     1588.91     1576.20    110.79 o 
   5  -4  12      144.23      159.53     36.30 o 
  -8  -3  12     3143.73     3060.44    195.63 o 
  -7  -3  12     2669.54     2437.55    104.17 o 
  -6  -3  12     2032.30     2026.41     92.13 o 
  -5  -3  12       12.94       47.15     14.51 o 
  -4  -3  12     1098.02     1147.59     63.97 o 
  -3  -3  12     1720.97     1720.39    124.31 o 
  -2  -3  12     1396.96     1471.46    111.80 o 
  -1  -3  12     5648.40     6152.74    246.46 o 
   0  -3  12     1043.61     1131.57     92.25 o 
   1  -3  12      214.19      203.82     30.92 o 
   2  -3  12     1574.67     1491.36     82.71 o 
   3  -3  12      208.47      242.67     33.94 o 
   4  -3  12      176.65      153.24     26.85 o 
  -8  -2  12      680.25      770.03     59.94 o 
  -7  -2  12      803.83      808.08     59.77 o 
  -6  -2  12       16.47       16.97     11.05 o 
  -5  -2  12     2801.21     2752.85    107.81 o 
  -4  -2  12     1433.45     1591.93    121.87 o 
  -3  -2  12      183.50      181.63     40.36 o 
  -2  -2  12      941.03      825.49     60.25 o 
  -1  -2  12     2645.70     2796.71    155.99 o 
   0  -2  12     2871.49     3080.62    119.99 o 
   1  -2  12      652.17      572.17     49.43 o 
   2  -2  12     1954.31     1993.57     95.51 o 
   3  -2  12      606.13      685.93     65.20 o 
   4  -2  12     1894.81     2062.65    169.58 o 
  -9  -1  12       92.16      102.30     32.37 o 
  -8  -1  12      947.51      935.74     67.11 o 
  -7  -1  12      147.91      127.34     25.74 o 
  -6  -1  12      339.63      328.83     38.16 o 
  -5  -1  12      376.22      421.64     40.97 o 
  -4  -1  12     3013.90     3110.68    121.12 o 
  -3  -1  12      790.58      796.27     59.04 o 
  -2  -1  12      441.47      429.64     43.41 o 
  -1  -1  12      211.22      309.78     36.03 o 
   0  -1  12      829.78      988.82     64.69 o 
   1  -1  12     4806.39     5198.54    354.92 o 
   2  -1  12     2440.50     2258.92    120.58 o 
   3  -1  12      179.42      247.94     60.84 o 
  -9   0  12     1519.85     1413.27    116.17 o 
  -8   0  12     2370.72     2339.27    110.05 o 
  -7   0  12      574.44      649.34     55.43 o 
  -6   0  12      744.93      697.94     44.56 o 
  -5   0  12      122.71      140.47     25.75 o 
  -4   0  12      409.27      456.25     45.13 o 
  -3   0  12     2171.98     2232.59    101.08 o 
  -2   0  12      864.08      937.93     63.11 o 
  -1   0  12     1074.47     1228.75     72.37 o 
   0   0  12        1.52        7.20     12.25 o 
   1   0  12      112.28      158.29     26.22 o 
   2   0  12      200.85      209.51     53.34 o 
  -9   1  12     1205.91     1167.23    108.62 o 
  -8   1  12       48.36       59.67     19.24 o 
  -7   1  12     3981.68     3677.37    109.63 o 
  -6   1  12     1553.33     1565.31    100.09 o 
  -5   1  12      638.58      615.92     52.41 o 
  -4   1  12      148.83      200.66     30.55 o 
  -3   1  12     3528.39     3607.89    130.23 o 
  -2   1  12      736.10      767.84     56.44 o 
  -1   1  12      305.72      312.31     36.12 o 
   0   1  12     1240.58     1586.44    137.38 o 
   1   1  12     2899.40     3235.08    206.74 o 
  -9   2  12      748.23      591.53     79.16 o 
  -8   2  12       10.50       20.97     14.27 o 
  -7   2  12      264.10      251.24     28.02 o 
  -6   2  12     4830.83     4460.72    283.25 o 
  -5   2  12       25.34       38.07     24.67 o 
  -4   2  12     1941.35     1962.25     94.69 o 
  -3   2  12      693.83      681.47     53.71 o 
  -2   2  12       86.92      115.57     22.33 o 
  -1   2  12     1123.42     1093.03    110.71 o 
   0   2  12     3557.85     3690.09    215.72 o 
  -8   3  12        6.16        3.49      9.20 o 
  -7   3  12      703.79      575.73     42.98 o 
  -6   3  12        0.63        6.09     14.19 o 
  -5   3  12      239.72      271.84     34.95 o 
  -4   3  12      326.37      316.88     37.67 o 
  -3   3  12     5197.23     5158.14    159.84 o 
  -2   3  12       13.30        6.59     17.78 o 
  -7   4  12      199.05      182.40     29.89 o 
  -6   4  12     2208.05     1932.85    125.52 o 
  -5   4  12     1290.23     1168.98     72.86 o 
  -4   4  12      206.68      159.49     40.76 o 
  -2  -8  13     4765.52     4939.93    250.90 o 
  -1  -8  13      127.40      101.52     38.02 o 
   0  -8  13        1.48       14.23     19.03 o 
   1  -8  13     1295.98     1437.87    124.55 o 
  -4  -7  13     1224.62     1380.78    131.06 o 
  -3  -7  13       70.83       74.00     29.67 o 
  -2  -7  13       82.40       63.41     30.08 o 
  -1  -7  13        1.06        0.07     17.15 o 
   0  -7  13     1283.10     1335.69    117.39 o 
   1  -7  13      423.83      372.12     62.36 o 
   2  -7  13       44.14       47.73     23.82 o 
   3  -7  13      354.78      226.86     49.82 o 
  -5  -6  13     1924.34     1957.44    155.43 o 
  -4  -6  13      143.23       83.34     35.45 o 
  -3  -6  13       32.86        5.14     17.28 o 
  -2  -6  13       42.27        2.28     17.59 o 
  -1  -6  13     3361.91     3934.02    206.85 o 
   0  -6  13       94.36      108.39     36.65 o 
   1  -6  13      361.03      457.78     65.63 o 
   2  -6  13      251.11      309.03     54.31 o 
   3  -6  13      428.84      416.15     61.13 o 
  -5  -5  13       93.47       21.86     21.15 o 
  -4  -5  13     7367.68     8092.67    331.98 o 
  -3  -5  13      124.07       97.63     33.49 o 
  -2  -5  13      466.44      667.02     81.94 o 
  -1  -5  13       89.53      135.48     37.69 o 
   0  -5  13      128.09      188.20     42.97 o 
   1  -5  13     2493.71     2573.73    156.26 o 
   2  -5  13      934.52      953.45     91.77 o 
   3  -5  13      446.08      382.83     57.64 o 
  -6  -4  13       10.80       26.76     21.35 o 
  -5  -4  13      278.36      255.43     54.80 o 
  -4  -4  13       89.71       65.61     29.75 o 
  -3  -4  13     1030.80     1345.19    117.59 o 
  -2  -4  13     2362.51     2179.45    148.77 o 
  -1  -4  13     5688.47     6429.18    266.57 o 
   0  -4  13        3.86       15.69     15.51 o 
   1  -4  13      168.75      164.58     38.56 o 
   2  -4  13     1973.45     1945.98    130.29 o 
   3  -4  13      675.39      575.85     68.94 o 
  -7  -3  13      171.49      144.79     44.01 o 
  -6  -3  13        1.49      -41.01     27.34 o 
  -5  -3  13      742.54      622.87     82.10 o 
  -4  -3  13     2387.81     2497.59    246.01 o 
  -3  -3  13     2359.81     2612.64    164.64 o 
  -2  -3  13      298.79      350.12     58.10 o 
  -1  -3  13      870.60      794.33     83.41 o 
   0  -3  13      563.81      515.83     65.65 o 
   1  -3  13     1929.74     1764.74    121.45 o 
   2  -3  13      258.79      231.33     45.27 o 
   3  -3  13        1.14        5.88     12.48 o 
  -7  -2  13        0.23      -12.07     11.74 o 
  -6  -2  13     4390.39     3858.58    138.70 o 
  -5  -2  13      207.22      201.74     29.70 o 
  -4  -2  13      116.16      127.68     38.22 o 
  -3  -2  13        1.21       -1.56     16.80 o 
  -2  -2  13        7.21       18.05     12.98 o 
  -1  -2  13       34.89       57.90     48.35 o 
   0  -2  13     2363.19     2650.03    289.77 o 
   1  -2  13     1414.03     1522.96     86.00 o 
   2  -2  13     1803.36     1842.95    136.93 o 
  -8  -1  13     1364.71     1268.67    106.04 o 
  -7  -1  13        1.36        1.80     10.45 o 
  -6  -1  13      360.77      339.52     40.06 o 
  -5  -1  13      499.98      477.91     50.36 o 
  -4  -1  13      913.14      859.17     64.16 o 
  -3  -1  13     6688.04     7014.97    202.10 o 
  -2  -1  13      432.51      479.78     47.87 o 
  -1  -1  13        0.83        0.60     12.28 o 
   0  -1  13      695.04      623.74     54.12 o 
   1  -1  13      181.16      197.33     31.32 o 
  -8   0  13       61.38       66.40     27.59 o 
  -7   0  13     1642.07     1414.70     84.75 o 
  -6   0  13     2665.45     2357.51    108.93 o 
  -5   0  13      183.53      135.72     25.80 o 
  -4   0  13       28.23       16.78     16.66 o 
  -3   0  13      660.21      698.53     57.79 o 
  -2   0  13     1763.22     1907.70     96.53 o 
  -1   0  13      500.06      414.91     43.74 o 
   0   0  13     1691.41     1827.41     93.01 o 
  -7   1  13      588.12      577.30     43.24 o 
  -6   1  13     1015.93     1026.96     57.78 o 
  -5   1  13     1213.49     1015.23     71.01 o 
  -4   1  13     1508.97     1404.67     83.16 o 
  -3   1  13     1528.08     1578.16    107.98 o 
  -2   1  13      905.35     1046.67     69.66 o 
  -7   2  13       49.06       39.34     11.94 o 
  -6   2  13       17.00        9.70     17.79 o 
  -5   2  13     1989.02     1734.71     93.40 o 
  -4   2  13       11.44       14.92     12.47 o 
  -3   2  13      665.48      730.37     58.13 o 
  -2  -6  14       98.38       80.97     31.88 o 
  -1  -6  14     1099.89     1256.57    118.30 o 
   0  -6  14       55.10       88.61     32.97 o 
   1  -6  14     3126.18     3387.97    194.50 o 
  -3  -5  14       16.00       41.87     23.18 o 
  -2  -5  14     1564.13     1553.71    132.20 o 
  -1  -5  14      940.22      919.47     97.94 o 
   0  -5  14        3.33       -1.28     18.77 o 
   1  -5  14      113.13       78.25     30.30 o 
  -4  -4  14       83.81      122.06     38.63 o 
  -3  -4  14     1033.47     1069.14    109.92 o 
  -2  -4  14      332.31      369.38     63.14 o 
  -1  -4  14      226.82      301.25     55.53 o 
   0  -4  14       77.58      114.49     35.38 o 
   1  -4  14     1791.91     1804.59    131.82 o 
  -5  -3  14      742.27      671.00     90.41 o 
  -4  -3  14      638.99      654.18     85.81 o 
  -3  -3  14      129.36      187.76     46.11 o 
  -2  -3  14        0.66       -2.77     15.40 o 
  -1  -3  14     1276.50     1332.73    113.62 o 
   0  -3  14     1964.71     1840.60    132.20 o 
   1  -3  14        7.58        8.32     10.90 o 
  -5  -2  14      354.32      379.58     66.85 o 
  -4  -2  14      645.04      486.62     72.32 o 
  -3  -2  14     4401.59     4653.30    231.14 o 
  -2  -2  14      247.65      213.22     46.83 o 
  -1  -2  14       48.41       27.97     19.68 o 
   0  -2  14      795.82      746.84     80.93 o 
  -6  -1  14     2109.88     1934.34    120.44 o 
  -5  -1  14      413.95      406.98     44.62 o 
  -4  -1  14      212.92      217.02     33.49 o 
  -3  -1  14      303.64      333.43     41.90 o 
  -2  -1  14      201.09      193.83     44.31 o 
  -1  -1  14     2687.83     2511.06    152.42 o 
  -5   0  14        3.57       -2.74     11.43 o 
  -4   0  14       12.86       10.22     15.00 o 
  -3   0  14       42.55       66.65     25.83 o 
  -2   0  14     1411.17     1641.98    124.11 o 
                                                 
